# Supplementary material for: An SNN retrocopy insertion upstream of GPR22 is associated with dark red coat color in Poodles
Source: G3 (Bethesda). 2022 Sep 1;12(11):jkac227. doi: 10.1093/g3journal/jkac227 (PMC9635648; doi:10.1093/g3journal/jkac227)
Supplement: jkac227_Supplementary_Table_S1 [file jkac227_supplementary_table_s1.xlsx]

## Sheet: Sheet1
Supplemental Table 1: List of primers used in this study.
SNN retrocopy genotyping primers	CHR18_Forward	CHR18_Reverse	SNN_Internal
	TTGGACAGCCGTAAATGTGA	TGCCATCAGTTTCAAAGCAC	GCATCACAGAAGCAACAGGA
Expected product sizes	SNNL1 present	SNNL1 absent
	450	197
SNN retrocopy sequencing primers	Forward	Reverse
SNN_F2	AGCACAGTCCATTTGAACATTT
SNN_F3	GGTCAGACACCCCTTACACC
SNN_F4	TCGTGAAAACCTCATCCTGA
SNN_F5	CCAGTCCCATGTGCTCTACA
SNN_R2		GGTGTAAGGGGTGTCTGACC
SNN_R3		GGTTTTCACGAAGACCGAGA
SNN_R4		TGTAGAGCACATGGGACTGG
SNN_R5		CAGGCGCTGACCATGTCTAT
SLC26A4 genotyping primers	Forward	Reverse
	TTTCATTTGATGGTGCCTGA	TCTCAGGGTGTGTGGTTCTG
