# Supplementary material for: An SNN retrocopy insertion upstream of GPR22 is associated with dark red coat color in Poodles
Source: G3 (Bethesda). 2022 Sep 1;12(11):jkac227. doi: 10.1093/g3journal/jkac227 (PMC9635648; doi:10.1093/g3journal/jkac227)
Supplement: jkac227_Supplementary_Table_S2 [file jkac227_supplementary_table_s2.xlsx]

## Sheet: Sheet1
Supplemental Table 2: Genotype at SLC26A4 (chr18:12,910,382 T>C) and SNNL1 in a set of publicly available genomes.
BioSample	Sample	Breed	chr18:12,910,382 T>C	SNNL1 copy number
SAMN10386556	D00477_lib1	Poodle	C T	1
SAMN02570458	TibetanMastiff02	Tibetan Mastiff	C C	2
SAMN02585152	TibetanMastiff03	Tibetan Mastiff	C C	2
SAMN02585155	TibetanMastiff06	Tibetan Mastiff	C C	2
SAMN02585156	TibetanMastiff07	Tibetan Mastiff	C C	2
SAMN02585160	TibetanMastiff11	Tibetan Mastiff	C C	2
SAMN01974493	TibetanMastiff01	Tibetan Mastiff	C T	1
SAMN02585153	TibetanMastiff04	Tibetan Mastiff	C T	1
SAMN02585157	TibetanMastiff08	Tibetan Mastiff	C T	1
SAMN02585154	TibetanMastiff05	Tibetan Mastiff	C T	0
SAMN02585158	TibetanMastiff09	Tibetan Mastiff	T T	0
SAMN02585159	TibetanMastiff10	Tibetan Mastiff	T T	0
SAMN02485566	Xoloitzcuintli01	Xoloitzcuintli	C T	1
SAMN03168385	Xoloitzcuintli	Xoloitzcuintli	T T	0
SAMN03801657	ChowChow01	Chow Chow	C T	1
SAMN02485574	ChowChow03	Chow Chow	C T	1
SAMN03801658	ChowChow02	Chow Chow	T T	0
SAMN02485578	ChongqingDog01	Chongqing Dog	C C	2
SAMN02485577	QingchuanDog01	Qingchuan Dog	C T	2
SAMN02585161	VillDog_China40	Village Dog - China	C C	2
SAMN02585164	VillDog_China43	Village Dog - China	C C	2
SAMN01974490	VillDog_China01	Village Dog - China	C T	1
SAMN02585182	VillDog_China21	Village Dog - China	C T	1
SAMN02485603	VillDog_PapuaNG03	Village Dog - Papua New Guinea	C T	1
SAMN03168354	ChineseIndigenousDog03	Village Dog - China	C T	1
SAMN02585180	VillDog_China39	Village Dog - China	C T	1
SAMN02585163	VillDog_China42	Village Dog - China	C T	1
SAMN02585162	VillDog_China41	Village Dog - China	C T	1
SAMN02585165	VillDog_China44	Village Dog - China	C T	1
SAMN02585168	VillDog_China47	Village Dog - China	C T	1
SAMN02485602	VillDog_PapuaNG02	Village Dog - Papua New Guinea	C T	1
SAMN02585166	VillDog_China45	Village Dog - China	C T	1
SAMN02485612	VillDog_Vietnam04	Village Dog - Vietnam	C T	1
SAMN02485594	VillDog_Borneo03	Village Dog - Borneo	C C	0
SAMN02485592	VillDog_Borneo01	Village Dog - Borneo	C T	0
SAMN02585174	VillDog_China33	Village Dog - China	C T	0
SAMN02585176	VillDog_China35	Village Dog - China	C T	0
SAMN02585178	VillDog_China37	Village Dog - China	C T	0
SAMN01974491	VillDog_China02	Village Dog - China	C T	0
SAMN03168364	ChineseIndigenousDog06	Village Dog - China	C T	0
SAMN02585193	VillDog_China12	Village Dog - China	C T	0
SAMEA1521940	VillDog_Australia01	Village Dog - Aboriginal Camp Dog	T T	0
SAMN02485593	VillDog_Borneo02	Village Dog - Borneo	T T	0
SAMN03168367	ChineseIndigenousDog14	Village Dog - China	T T	0
SAMN03168357	ChineseIndigenousDog15	Village Dog - China	T T	0
SAMN03168365	ChineseIndigenousDog12	Village Dog - China	T T	0
SAMN01974492	VillDog_China03	Village Dog - China	T T	0
SAMN03168353	ChineseIndigenousDog02	Village Dog - China	T T	0
SAMN02585197	VillDog_China16	Village Dog - China	T T	0
SAMN03168363	ChineseIndigenousDog05	Village Dog - China	T T	0
SAMN03168361	ChineseIndigenousDog11	Village Dog - China	T T	0
SAMN03168366	ChineseIndigenousDog13	Village Dog - China	T T	0
SAMN03168352	ChineseIndigenousDog01	Village Dog - China	T T	0
SAMN03168360	ChineseIndigenousDog10	Village Dog - China	T T	0
SAMN03168355	ChineseIndigenousDog04	Village Dog - China	T T	0
SAMN03168356	ChineseIndigenousDog07	Village Dog - China	T T	0
SAMN03168358	ChineseIndigenousDog08	Village Dog - China	T T	0
SAMN03168359	ChineseIndigenousDog09	Village Dog - China	T T	0
SAMN02485582	VillDog_Egypt01	Village Dog - Egypt	T T	0
SAMN02485590	VillDog_India04	Village Dog - India	T T	0
SAMN02485586	VillDog_India01	Village Dog - India	T T	0
SAMN02485588	VillDog_India03	Village Dog - India	T T	0
SAMN02485596	VillDog_Lebanon02	Village Dog - Lebanon	T T	0
SAMN02485597	VillDog_Lebanon03	Village Dog - Lebanon	T T	0
SAMN02485595	VillDog_Lebanon01	Village Dog - Lebanon	T T	0
SAMN02485598	VillDog_Namibia01	Village Dog - Namibia	T T	0
SAMN02485599	VillDog_Namibia02	Village Dog - Namibia	T T	0
SAMN02485600	VillDog_Namibia03	Village Dog - Namibia	T T	0
SAMN02485601	VillDog_PapuaNG01	Village Dog - Papua New Guinea	T T	0
SAMN02485604	VillDog_Portugal01	Village Dog - Portugal	T T	0
SAMN02485605	VillDog_Portugal02	Village Dog - Portugal	T T	0
SAMN02485606	VillDog_Qatar01	Village Dog - Qatar	T T	0
SAMN02485607	VillDog_Qatar02	Village Dog - Qatar	T T	0
SAMN04851104	VillDog_Africa01	Village Dog - Sub-Saharan Africa	T T	0
SAMN02485608	VillDog_Taiwan01	Village Dog - Taiwan	T T	0
SAMN03168368	IndigenousDogVietnam01	Village Dog - Vietnam	T T	0
SAMN03168371	IndigenousDogVietnam04	Village Dog - Vietnam	T T	0
SAMN03168370	IndigenousDogVietnam03	Village Dog - Vietnam	T T	0
SAMN03168369	IndigenousDogVietnam02	Village Dog - Vietnam	T T	0
SAMN03168372	IndigenousDogVietnam05	Village Dog - Vietnam	T T	0
SAMN02485611	VillDog_Vietnam03	Village Dog - Vietnam	T T	0
SAMN02485609	VillDog_Vietnam01	Village Dog - Vietnam	T T	0
