# Supplementary material for: An SNN retrocopy insertion upstream of GPR22 is associated with dark red coat color in Poodles
Source: G3 (Bethesda). 2022 Sep 1;12(11):jkac227. doi: 10.1093/g3journal/jkac227 (PMC9635648; doi:10.1093/g3journal/jkac227)
Supplement: jkac227_Supplementary_Table_S3 [file jkac227_supplementary_table_s3.xlsx]

## Sheet: Sheet1
Supplemental Table 3: Differential expression analysis in red and white Poodle skin tissue.
Gene	logFC	P.Value	adj.P.Val	AveExpr	t	B
GPR22	6.04967	2.57578e-05	0.000414717	0.608731	5.35504	1.34802
TYR	5.96139	3.44926e-05	0.000490695	1.69655	5.23038	1.68465
KRT40	5.55763	0.000217404	0.00169435	3.32466	4.45489	0.697573
CBLN4	4.83555	1.79276e-05	0.000326168	1.56317	5.51061	2.33791
ARSF	4.8104	0.000131945	0.00117776	1.43933	4.6639	0.774571
KRTAP26	4.69719	1.67537e-06	9.10235e-05	5.2606	6.55756	5.28467
IL1F10	4.6709	0.00746664	0.0231091	1.24604	2.95935	-2.37221
KRTAP25	4.5899	0.00085549	0.00451304	2.90081	3.88261	-0.508259
KRT2	4.55703	0.0380546	0.0816029	3.7884	2.21315	-3.96127
RLOC_00002873	4.55067	0.000403556	0.00262778	1.77205	4.19657	0.0144982
KRTAP27	4.55006	0.00059058	0.00346381	3.02784	4.03757	-0.179068
S100A3	4.46207	5.17568e-07	5.02124e-05	5.16923	7.09999	6.41147
RLOC_00022957	4.43799	0.0242392	0.0575449	-0.277169	2.42768	-3.29014
SLPI	4.43373	5.1181e-06	0.000162	4.3332	6.05725	4.21442
KRT33B	4.34199	8.34656e-05	0.000870539	7.45914	4.85629	1.33147
RLOC_00012917	4.31711	5.69287e-06	0.000170508	5.82878	6.01027	4.06922
PMEL	4.22424	1.0324e-06	7.00855e-05	3.40299	6.77898	5.54238
LYG2	4.22162	1.83253e-06	9.45463e-05	5.54064	6.51687	5.1858
RLOC_00006012	4.21856	0.000506909	0.00311396	3.81734	4.10138	-0.0780739
SCYGR8	4.17043	5.46379e-06	0.000167462	6.48419	6.02838	4.0672
RLOC_00016052	4.11906	8.18777e-06	0.0002059	0.847043	5.85067	2.63001
RLOC_00002000	4.10011	0.000266462	0.00196552	1.73235	4.36987	0.381217
RLOC_00023574	4.08513	0.0161202	0.0418709	-0.445302	2.61578	-3.01689
KRT33A	4.02328	0.000119166	0.00110172	7.00418	4.70663	0.997011
MLANA	3.99756	5.40681e-05	0.000650246	2.94473	5.03956	1.95757
TRDN	-3.98767	0.00194678	0.00834459	3.74522	-3.53689	-1.28307
KRT81	3.98224	0.0778126	0.143945	1.23225	1.85385	-4.17267
KRTAP16	3.91892	1.13734e-05	0.000246897	5.76014	5.70742	3.386
ENSCAFP00040026660.1	3.912	6.84854e-06	0.000187961	5.91771	5.92894	3.87249
RLOC_00025571	-3.89541	2.95693e-06	0.000125735	1.98162	-6.30131	3.94192
ENSCAFP00040017393.1	3.89059	2.95691e-05	0.000449579	3.55762	5.29606	2.55868
SLC24A5	3.88384	9.74857e-05	0.000964143	0.356988	4.79097	0.699814
ACTA1	-3.86154	0.00153856	0.00699583	5.79315	-3.6362	-1.35046
RLOC_00022909	-3.85868	0.000206039	0.00162957	-0.448676	-4.47733	-0.257998
UOX	3.85735	5.27281e-05	0.000639152	-0.222667	5.05018	0.790772
ENSCAFP00040026004.1	3.84727	9.24586e-06	0.000220845	6.17782	5.79758	3.55963
ENSCAFP00040039495.1	3.84188	3.52391e-05	0.00049811	5.21949	5.22127	2.32105
ENSCAFP00040025189.1	3.81833	1.14243e-05	0.000247308	6.43587	5.70548	3.33466
RLOC_00029047	3.8144	1.3351e-05	0.000275477	-0.171719	5.63789	1.66958
RLOC_00002170	-3.8107	0.0101884	0.0294593	2.32918	-2.82212	-2.62307
ENSCAFP00040026945.1	3.80947	7.17284e-06	0.000192761	6.11761	5.90864	3.81198
HAL	3.80589	2.42105e-05	0.000396959	3.70645	5.38157	2.75085
ENSCAFP00040026990.1	3.78776	3.38477e-05	0.000485309	3.91187	5.23842	2.439
ENSCAFP00040038407.1	3.78296	2.28202e-05	0.000381197	3.99077	5.40691	2.80857
ENSCAFP00040027080.1	3.78134	0.00180944	0.00791143	3.26716	3.5678	-1.21286
KRT39	3.76089	8.32521e-06	0.000207835	3.67524	5.84339	3.7377
SERPINB7	3.70775	0.00621332	0.0200912	0.711678	3.03967	-2.24376
RLOC_00014432	3.70484	0.0814257	0.149255	1.43947	1.83005	-4.24425
ENSCAFP00040039922.1	3.70368	0.00318781	0.012052	2.72781	3.32737	-1.67602
ENSCAFP00040038430.1	3.68322	2.22005e-05	0.000373905	4.0595	5.41872	2.83269
KRT26	3.68068	3.74536e-08	1.52555e-05	6.72427	8.3849	8.95437
SCYGR6	3.66785	3.7453e-06	0.000137583	4.76294	6.19578	4.5121
KPRP	3.64911	0.000237682	0.00180424	3.25297	4.41762	0.640754
ENSCAFP00040029872	-3.64886	2.15569e-05	0.000367005	2.71054	-5.43135	2.67828
RLOC_00026152	-3.64124	5.92193e-05	0.000691249	2.44871	-5.00106	1.73977
ENSCAFP00040027026.1	3.6363	1.09326e-05	0.000241264	5.57944	5.7246	3.42844
KRTAP12	3.6363	1.09326e-05	0.000241264	5.57944	5.7246	3.42844
ENSCAFP00040026929.1	3.60309	2.64789e-05	0.000420803	7.09554	5.34323	2.46711
RLOC_00013501	-3.60091	3.52188e-07	4.58081e-05	0.0418856	-7.28179	3.60886
LY6G6C	3.59595	0.000103017	0.00100219	3.66395	4.76777	1.40167
ENSCAFP00040018798.1	3.58799	0.00848837	0.0256035	4.4552	2.90294	-2.83148
RLOC_00022065	-3.58489	0.00810386	0.0246573	1.87984	-2.92336	-2.42344
RLOC_00001395	-3.57539	2.63915e-07	3.85366e-05	4.39377	-7.41943	6.99897
RLOC_00029021	-3.57257	0.000191386	0.00155012	1.49363	-4.50818	0.547269
ENSCAFP00040039468.1	3.57101	0.00379219	0.0138335	2.56372	3.25306	-1.82045
GJA3	3.55003	3.2616e-05	0.000476701	0.55544	5.25422	1.61462
SLN	-3.5471	0.00884986	0.0264285	1.85979	-2.88453	-2.49532
ENSCAFP00040030241.1	3.546	3.88536e-07	4.73524e-05	3.48875	7.2352	6.51067
TGM3	3.546	3.88536e-07	4.73524e-05	3.48875	7.2352	6.51067
RLOC_00027892	-3.50509	0.000153554	0.00132481	1.19133	-4.60035	0.636882
TMPRSS11F	3.49905	2.42527e-06	0.000109761	3.38744	6.39029	4.84669
GPR137C	-3.47602	3.06114e-06	0.000126557	2.79643	-6.28581	4.39832
RLOC_00018232	3.46616	7.06144e-05	0.000775368	0.505982	4.92675	1.06521
ARSH	3.46428	6.41503e-06	0.000183534	2.96182	5.95768	3.88934
PNLIPRP3	3.45195	5.81698e-06	0.000172078	1.80478	6.00076	3.58028
RLOC_00017342	-3.44481	0.00028936	0.0020841	-0.173423	-4.33544	-0.377107
KRTAP11	3.43182	9.93624e-05	0.000974608	7.96898	4.78295	1.13163
RLOC_00026477	3.42968	1.48456e-05	0.000293193	0.786134	5.59198	2.33351
CPN2	3.42126	9.55196e-05	0.000955073	0.693327	4.79953	0.934377
LRRC15	3.41838	0.000189801	0.00154131	-0.0440957	4.51166	0.114913
ENSCAFP00040031601.1	-3.41079	0.0155412	0.0406672	4.54543	-2.63242	-3.35373
TMPRSS11A	3.40891	2.17279e-06	0.000102046	3.21162	6.43984	4.91677
NRK	-3.40602	0.00156906	0.00710114	3.05675	-3.62793	-1.05092
WDR87	-3.39963	0.000114662	0.00107605	-0.360142	-4.7228	0.118449
RLOC_00005990	3.3782	0.0149437	0.0394371	2.61939	2.65021	-3.02549
LNX1	3.37456	0.000637999	0.00366614	3.05622	4.0053	-0.257854
TRIM64C	3.36273	6.28069e-05	0.000715324	-0.80794	4.97621	0.526815
SLCO5A1	3.35975	2.79532e-07	3.96935e-05	4.91347	7.39191	7.00579
ELF5	3.33438	9.02688e-06	0.000218474	3.63927	5.80804	3.67302
TM4SF20	3.33277	0.0018872	0.00814785	0.987592	3.55003	-1.27707
KRT10	3.33263	0.000457155	0.00288222	9.44335	4.14451	-0.387714
CKM	-3.31454	0.0113193	0.031965	3.70974	-2.7752	-2.91275
SERPINB11	3.3008	0.00120022	0.00577183	1.53183	3.74065	-0.839636
ENSCAFP00040033465.1	3.29088	6.85437e-05	0.000759427	6.16486	4.93931	1.57493
MS4A13	-3.28465	7.09376e-06	0.000192627	0.755386	-5.9135	2.62854
RLOC_00019208	-3.27493	0.00752263	0.0232406	5.71103	-2.95607	-2.88519
LYPD5	3.24294	2.44119e-05	0.000398994	2.43167	5.37802	2.61178
IGSF22	-3.23163	0.00954023	0.0279454	3.93394	-2.85129	-2.81385
MT4	3.21798	2.38533e-05	0.000393186	6.81391	5.38794	2.57618
CHAC1	3.20645	0.000896854	0.00468021	2.86846	3.86284	-0.560975
OBSCN	-3.20128	0.0118804	0.0331493	5.23357	-2.75356	-3.24817
ENSCAFP00040020755.1	-3.19202	0.000266548	0.00196552	2.35497	-4.36974	0.489461
RLOC_00007589	3.18988	0.00092375	0.00476434	3.31693	3.85046	-0.624642
ACTBL2	3.18153	0.000346982	0.00235966	3.4632	4.25963	0.27135
RLOC_00018247	3.17538	1.60098e-05	0.000301459	-0.291455	5.55938	1.57407
RLOC_00006013	3.17458	1.49122e-07	2.69848e-05	5.11188	7.69541	7.61406
RLOC_00029356	-3.17175	0.000315399	0.00221696	0.331069	-4.29947	-0.189356
OTUB2	3.15261	8.1066e-06	0.000205023	3.53952	5.85503	3.77132
RLOC_00017682	3.14996	1.0897e-06	7.09022e-05	1.41739	6.75413	4.69619
TMEM40	3.11416	7.97118e-05	0.000842745	2.46428	4.87567	1.59237
SERPINA12	3.1112	3.20113e-05	0.00047271	2.45972	5.2622	2.39008
RLOC_00005465	-3.1002	1.21785e-05	0.000257757	2.91152	-5.67773	3.28581
LCE1A	3.09417	0.0123696	0.0341997	2.87083	2.73547	-2.9141
ENSCAFP00040014286.1	-3.09082	1.54089e-05	0.000296442	1.03603	-5.5759	2.33318
RLOC_00006576	3.08963	0.000640405	0.00367525	3.61278	4.00373	-0.320485
ENSCAFP00040031368.1	-3.08886	0.0110098	0.0312807	7.2613	-2.78758	-3.39729
ENSCAFP00040028285.1	3.08819	0.000632372	0.00364131	6.1018	4.009	-0.599785
KRT23	3.08247	1.80273e-07	3.10029e-05	4.39894	7.60315	7.40684
LRFN2	3.08139	0.000648665	0.00370345	2.27675	3.99837	-0.266137
RLOC_00016176	3.07775	0.00926449	0.0273604	1.1758	2.86428	-2.53027
CTSE	3.07626	0.00231621	0.00947667	0.0243212	3.46331	-1.59222
RLOC_00007869	-3.07296	8.58627e-05	0.000890143	0.0340486	-4.84437	0.552493
PRR9	3.06679	1.88741e-06	9.51189e-05	8.52028	6.5035	5.05178
RLOC_00006573	3.06619	0.000205357	0.00162584	5.08158	4.47872	0.59227
KRTAP29	3.06228	0.0491226	0.0996411	0.379218	2.08798	-3.79051
ENSCAFP00040039904.1	3.06172	0.000118998	0.00110093	6.77361	4.70722	0.990032
ENSCAFP00040025710.1	3.05806	0.00031218	0.00220033	3.12646	4.30375	0.386809
ENSCAFP00040039484.1	3.0569	0.0158376	0.0412684	1.53879	2.62383	-2.98228
RLOC_00017802	-3.05442	0.000303762	0.00215572	0.295078	-4.31516	-0.163006
RLOC_00022448	-3.02526	0.000699898	0.00390802	0.849524	-3.96659	-0.57083
CCDC78	-3.0217	1.69896e-05	0.000314175	0.157334	-5.53376	1.67786
CA3	-3.01715	0.00856042	0.0257641	3.65142	-2.89921	-2.67702
STG	3.01288	7.20295e-07	5.77654e-05	5.80749	6.94555	6.06871
MYLPF	-3.00589	0.0113323	0.03199	2.90142	-2.77469	-2.80148
ENSCAFP00040039888.1	3.00534	0.000239158	0.00180923	4.33569	4.41503	0.52413
RLOC_00023336	3.00294	0.000225084	0.00173671	2.59336	4.44038	0.68583
CALHM4	2.9974	0.000133508	0.00118624	4.47928	4.65897	1.06939
ENSCAFP00040018922.1	2.98863	0.00138647	0.00645728	4.92556	3.68002	-1.23166
RLOC_00011336	-2.98576	1.5966e-05	0.000301	0.667758	-5.56056	2.06733
CDSN	2.98562	7.42447e-07	5.87364e-05	5.83267	6.93147	6.03768
C6orf15	2.97986	7.5954e-07	5.96117e-05	5.839	6.92089	6.01502
RLOC_00006001	2.97779	0.0485418	0.0987812	3.36299	2.09388	-4.21509
CLDN14	2.971	0.000536512	0.00324761	0.967197	4.07768	-0.265959
GABRB3	2.96787	0.000630339	0.00363096	0.662144	4.01035	-0.46962
UNC	-2.96497	0.00968103	0.0282723	4.77637	-2.8448	-3.00203
ENSCAFP00040017137.1	-2.96444	7.04781e-05	0.000774758	0.965995	-4.92757	1.2019
RNF225	2.96383	0.000119226	0.00110172	1.96228	4.70642	1.17306
CD9	2.96158	5.7775e-05	0.000682106	5.68873	5.0115	1.76959
IGHM	-2.93245	0.0112677	0.0318599	0.00988418	-2.77725	-2.74493
RLOC_00005276	-2.93235	0.00272212	0.0107236	-0.358765	-3.3947	-1.84286
RLOC_00004467	2.93134	3.78415e-05	0.000516956	1.18636	5.19094	1.89709
KRT1	2.9233	0.0317648	0.0708642	8.69697	2.3	-4.42533
RLOC_00009255	-2.92323	1.74529e-05	0.000319309	0.597763	-5.52217	1.97983
NPG2	-2.92272	0.0322725	0.0717795	-0.336092	-2.29243	-3.48909
PROCR	2.92207	1.63712e-06	9.03458e-05	4.83178	6.56806	5.30076
SLC24A4	2.92037	5.39053e-05	0.000648791	1.64305	5.04083	1.76969
RLOC_00017423	-2.91062	8.27782e-08	2.13935e-05	2.07494	-7.98528	6.99506
DIPK2B	-2.90997	1.56552e-05	0.000297314	0.44237	-5.56905	1.94023
RLOC_00000161	-2.90965	0.000200924	0.00160552	-0.0302796	-4.48784	-0.0151653
ENSCAFP00040019317.1	2.9033	0.00281578	0.0109946	2.72421	3.3803	-1.59078
GDPD2	2.89453	7.65708e-05	0.000821888	2.79671	4.89261	1.66753
RLOC_00006023	2.89425	0.0130883	0.0357284	4.75737	2.71009	-3.32974
SULT1D1	2.8519	0.00126209	0.00598673	0.0469398	3.71954	-1.12452
BTC	2.85152	7.65442e-05	0.000821888	0.886683	4.89275	1.24135
ELMOD1	2.84945	0.0452749	0.0933482	1.04211	2.1283	-3.77918
CAPN12	2.82726	5.28366e-05	0.00063991	3.8404	5.04931	2.00595
NETO1	2.82435	0.000712944	0.00396086	0.133585	3.95887	-0.68866
RLOC_00019998	2.82217	0.0126039	0.0346998	-0.0314072	2.72705	-2.80866
RPTN	2.81653	0.00199823	0.00851792	-0.541924	3.52586	-1.6146
RLOC_00013912	2.81611	0.0165444	0.0426652	2.34339	2.60394	-3.10739
RLOC_00010189	2.80681	0.000384605	0.00252992	1.07254	4.21665	0.0369275
SPEF2	-2.80607	5.31221e-06	0.000165105	1.12431	-6.0408	3.21913
ASPRV1	2.80447	0.00156957	0.00710137	3.72398	3.62779	-1.18785
SLC40A1	2.79692	7.20245e-06	0.000192871	5.69507	5.90683	3.80835
RLOC_00000224	-2.79223	0.00142628	0.00660362	-0.248559	-3.66811	-1.37894
ENSCAFP00040039400.1	2.7801	0.00342829	0.0127479	1.63912	3.29628	-1.71048
ENSCAFP00040014103.1	2.7794	0.00147621	0.00678006	0.387152	3.65362	-1.16774
MC1R	2.76933	0.000330845	0.00228813	0.697743	4.27951	0.0627331
RLOC_00025287	-2.76528	3.68532e-06	0.000137449	2.43286	-6.20297	4.21571
RLOC_00026052	-2.76074	1.29661e-05	0.000270467	0.715463	-5.65056	2.30919
ENSCAFP00040025292.1	-2.75335	0.000811315	0.00433833	0.460556	-3.9048	-0.763824
KRT77	2.74718	0.0138907	0.0373589	6.21532	2.68327	-3.57047
RLOC_00001000	-2.74708	1.70533e-08	1.11779e-05	4.87707	-8.79222	9.66851
ENSCAFP00040022843.1	-2.73095	0.00165819	0.00739425	-0.279765	-3.60464	-1.48384
ENSCAFP00040022915.1	-2.73095	0.00165819	0.00739425	-0.279765	-3.60464	-1.48384
ODF3B	-2.73095	0.00165819	0.00739425	-0.279765	-3.60464	-1.48384
RLOC_00010964	2.72904	0.00178368	0.00782092	0.219886	3.57386	-1.3415
ENSCAFP00040002461.1	-2.7225	8.06362e-12	1.24809e-07	4.81826	-13.4633	16.6106
C1QL1	2.72223	0.00235062	0.0095795	1.30457	3.45705	-1.40284
ENSCAFP00040002475.1	-2.72201	2.17606e-11	1.68405e-07	5.66152	-12.7733	15.991
TEX14	2.71115	0.0895091	0.161039	0.43588	1.77996	-4.24045
IL1A	2.70581	0.000116217	0.00108624	1.06338	4.71714	0.986199
EXTL1	2.69897	0.006033	0.019638	0.226812	3.05249	-2.23953
ENSCAFP00040031284.1	-2.68975	0.0269318	0.0624495	5.44519	-2.37825	-4.06326
NGB	2.67346	0.000374381	0.00248378	0.325512	4.2279	-0.142922
RLOC_00015996	-2.67195	0.000314218	0.00221067	0.500511	-4.30103	-0.0506571
TMEM163	2.67095	0.000191915	0.00155196	0.775852	4.50703	0.513344
PRSS22	2.6514	0.000289123	0.0020841	2.37181	4.33579	0.458267
RLOC_00021194	2.65032	1.74283e-06	9.13735e-05	5.31974	6.53963	5.21736
CCDC168	-2.64842	2.60411e-06	0.000116252	3.32695	-6.3583	4.79517
CAMP	-2.64371	0.0435152	0.0905402	-0.193444	-2.14778	-3.68655
RLOC_00004163	-2.63865	4.31996e-05	0.000562357	1.65801	-5.13467	1.90089
PLA2G2E	2.63743	4.4352e-07	4.76476e-05	4.11936	7.17265	6.54684
PA2BB	2.63625	4.42469e-07	4.76476e-05	4.1188	7.17377	6.54907
ENSCAFP00040016679.1	2.63281	0.000151015	0.0013081	0.811328	4.60733	0.708408
MYOZ2	-2.63086	0.0191991	0.0480691	2.35157	-2.53578	-3.20424
ENSCAFP00040028275.1	-2.63018	0.00024239	0.00182654	2.77194	-4.40942	0.622272
KRTAP24	2.62129	0.00113379	0.00552829	-0.0646439	3.76456	-1.0747
ALX3	-2.61578	7.57662e-05	0.000816082	1.70872	-4.89706	1.46901
ENSCAFP00040019204.1	2.60414	0.00232523	0.00950857	6.6372	3.46166	-1.90956
RLOC_00024479	-2.58562	2.61041e-06	0.000116252	2.3397	-6.35722	4.49559
NEU2	2.58354	2.1697e-05	0.00036823	3.41471	5.42857	2.85612
SMPDL3A	2.58245	7.58543e-06	0.000199939	4.88575	5.88412	3.80393
ENSCAFP00040020192.1	2.57553	0.00153603	0.00698844	9.06109	3.6369	-1.56887
PAX3	2.57203	9.75834e-06	0.000227407	1.94299	5.77406	3.32353
RLOC_00019072	-2.56793	0.000350087	0.00237244	0.367328	-4.25591	-0.169403
SCLY	-2.56508	0.0015215	0.00694732	1.56703	-3.6409	-1.0395
ENSCAFP00040038061.1	2.56391	0.00443505	0.0155589	1.52232	3.18573	-1.92749
RLOC_00024399	-2.55627	0.000440166	0.00279464	0.64638	-4.16032	-0.239494
RLOC_00021311	-2.5511	1.80303e-05	0.000326783	1.13306	-5.50815	2.37528
RLOC_00023539	-2.55109	0.00548856	0.0182702	0.24562	-3.09359	-2.19469
ENSCAFP00040020248.1	2.54683	0.00175723	0.00773341	8.22178	3.58016	-1.6908
PRSS27	2.54568	0.000289006	0.0020841	2.52602	4.33596	0.46374
ENSCAFP00040018822.1	2.54477	0.011284	0.0318887	4.60977	2.7766	-3.18773
RLOC_00005520	-2.54429	4.81246e-05	0.000601188	0.714901	-5.08888	1.41486
PKD1L3	-2.53862	0.000163623	0.00138999	0.887348	-4.57376	0.594177
COL9A3	2.53236	0.0048012	0.0165103	1.50878	3.15151	-1.99418
C2H5orf46	2.53086	0.0349782	0.0764786	-0.795825	2.25384	-3.5478
RLOC_00020203	2.51794	0.00105162	0.00522706	-0.417092	3.79612	-1.12681
LY6D	2.51293	0.00579607	0.0190714	4.057	3.06992	-2.48124
KRT74	2.51112	6.51923e-06	0.000184807	6.14739	5.95059	3.87612
RLOC_00001058	-2.49463	1.14879e-06	7.18768e-05	2.79892	-6.72988	5.39844
ENSCAFP00040028022.1	2.49442	0.000880742	0.0046148	2.01558	3.87043	-0.536005
LIX1	2.49325	0.000620493	0.00359028	2.98045	4.01693	-0.248366
RNF222	2.49107	0.00106426	0.00527462	2.10585	3.79111	-0.700527
RNF39	2.48961	0.000234345	0.00178591	2.86197	4.42353	0.653084
ABCA12	2.48393	2.79366e-07	3.96935e-05	5.28194	7.39219	7.00395
SLC11A1	2.48355	0.00176208	0.00774816	2.69921	3.579	-1.17897
CYP2W1	2.48322	0.0196117	0.0488494	-0.162763	2.52598	-3.12663
ENSCAFP00040035482.1	-2.47931	0.001042	0.00518991	0.339112	-3.79998	-0.95776
KCTD14	2.47497	4.11201e-05	0.000545069	2.61126	5.15563	2.223
TNNT3	-2.47331	0.0505191	0.102027	2.48715	-2.07404	-4.04433
DNAH6	-2.4671	0.000637965	0.00366614	0.153383	-4.00532	-0.666493
OSBP2	2.46673	0.0226153	0.0545998	-0.178048	2.46001	-3.22884
ENSCAFP00040020509.1	2.46441	0.000755698	0.00413276	7.99391	3.93451	-0.867648
CSTA	2.46348	0.00575356	0.0189637	3.15849	3.07312	-2.31454
ATP1B4	-2.45569	0.00828787	0.0251086	1.18637	-2.91347	-2.44128
ENSCAFP00040038271.1	2.45507	0.0144453	0.0384562	-0.247827	2.66557	-2.91526
RUNX3	2.45439	5.52462e-06	0.000168327	3.02766	6.0235	4.09969
CCHCR1	2.45401	0.000140478	0.00123681	5.13038	4.63763	0.933839
RLOC_00015892	-2.45281	2.86561e-05	0.000443539	2.17168	-5.30946	2.41983
PSORS1C2	2.45108	0.000145484	0.00127103	5.12904	4.62296	0.899767
H2	2.44651	0.000701096	0.00391188	2.12985	3.96588	-0.333001
ENSCAFP00040031782.1	2.44282	0.00597507	0.0195192	0.0874896	3.05669	-2.2394
RLOC_00010508	-2.43944	0.000187463	0.00152794	1.43133	-4.51684	0.665749
SLC6A15	2.4393	0.00286475	0.0111269	0.0328696	3.37295	-1.70707
ENSCAFP00040020264.1	2.43658	0.00275534	0.0108297	7.2493	3.38954	-2.10223
TROAP	-2.43494	1.25932e-06	7.64384e-05	1.86608	-6.68776	4.86744
RLOC_00025831	-2.43425	4.3655e-05	0.000564712	2.38427	-5.13022	2.10532
SULT1B1	2.43081	0.00340505	0.0126843	0.271144	3.29919	-1.79604
ACTN2	-2.43041	0.0499728	0.101165	2.87734	-2.07945	-4.12045
RLOC_00020681	-2.42742	3.38631e-05	0.000485309	1.77754	-5.23823	2.17919
RLOC_00026096	2.4273	0.000375368	0.00248769	-0.263025	4.2268	-0.358757
PIR	2.42278	6.2182e-10	1.85109e-06	4.86031	10.6409	12.8158
RLOC_00003605	-2.41455	1.12394e-05	0.00024502	1.92146	-5.71257	3.12332
SMPD3	2.41248	0.00519305	0.0174925	3.38431	3.11758	-2.26584
RLOC_00026602	-2.41106	0.00363648	0.013379	0.712389	-3.27103	-1.81915
SLC4A3	-2.40852	0.000413211	0.00266709	1.15827	-4.1867	-0.0406145
RLOC_00019648	-2.40849	0.00390881	0.0141422	0.0253193	-3.24006	-1.98007
CLDN4	2.40648	6.1513e-07	5.50346e-05	5.63217	7.01911	6.22164
RLOC_00011464	-2.40642	0.000205894	0.00162926	1.22644	-4.47762	0.536865
ENSCAFP00040018007.1	-2.40208	0.000710251	0.00395189	0.379672	-3.96045	-0.670634
RLOC_00008531	-2.39949	0.000517886	0.00316226	1.10372	-4.09243	-0.237069
CDK15	2.39937	0.00151157	0.00691578	0.683822	3.64366	-1.10895
ENSCAFP00040019557.1	-2.39697	8.56941e-09	8.28983e-06	4.80744	-9.15792	10.3262
ENSCAFP00040021608.1	2.39641	0.0289525	0.0661149	-0.889366	2.34408	-3.42742
SSTR2	-2.39503	0.00126866	0.00600868	1.43698	-3.71736	-0.896425
RLOC_00011612	-2.39336	1.11671e-07	2.41634e-05	2.36753	-7.83714	7.12174
TMEM86A	2.39308	1.67165e-06	9.10235e-05	3.86006	6.55857	5.28249
HB2D	2.39221	0.000793774	0.00427341	2.07473	3.91395	-0.442996
SYT13	2.38879	0.0029268	0.0113139	0.483112	3.36382	-1.65518
RLOC_00005357	-2.3872	2.31374e-05	0.000384708	3.54029	-5.40099	2.79599
RLOC_00000274	-2.38325	2.44431e-07	3.63779e-05	3.92188	-7.45622	7.07861
KRB2A	2.38068	0.00128753	0.0060702	5.4759	3.71115	-1.2546
KRTAP8	2.38004	0.00175366	0.00772209	7.95591	3.58102	-1.68521
SLC35F3	2.37747	0.000461355	0.0028969	0.943601	4.14069	-0.114189
RLOC_00022715	2.37472	0.000712652	0.00396066	0.897062	3.95904	-0.474082
F2RL1	2.37351	9.54638e-06	0.000225242	3.3758	5.78363	3.62441
VEGFD	2.37347	7.17568e-10	1.85109e-06	4.90137	10.5561	12.6913
DGAT2	2.37267	0.000206656	0.00163236	3.43852	4.47608	0.735309
RLOC_00005519	-2.37127	3.85836e-05	0.000523398	0.686493	-5.18268	1.59595
PIM1	2.36781	6.83271e-06	0.000187961	3.60873	5.92996	3.9453
PKD2L2	-2.36765	0.0116163	0.0325779	1.85803	-2.76362	-2.74216
ST6GALNAC5	-2.36707	9.22213e-07	6.70141e-05	2.01356	-6.83103	5.20936
ACE2	2.36461	1.54434e-05	0.000296442	1.01566	5.57493	2.56939
RLOC_00005048	-2.36458	0.000227765	0.00175042	1.46456	-4.43543	0.515631
PENK	2.35687	0.000517917	0.00316226	-0.178354	4.09241	-0.542365
MYBPC1	-2.35116	0.073847	0.138027	2.04087	-1.88111	-4.28034
ABHD12B	2.35034	0.000221447	0.00171721	1.78643	4.44718	0.644196
DNAAF4	-2.3495	9.30288e-06	0.000221336	2.01344	-5.7949	3.32088
MARCKS	-2.34937	0.000162173	0.0013814	1.53579	-4.57748	0.812499
SPINDOC	-2.34694	4.26577e-06	0.000144761	2.91597	-6.13793	4.27914
RLOC_00024499	-2.33973	6.07591e-10	1.85109e-06	5.92629	-10.6547	12.9346
RLOC_00015284	-2.33489	1.55024e-05	0.00029658	1.52636	-5.57328	2.71687
UNC5D	2.33423	0.00032344	0.00225606	1.0811	4.28896	0.20527
LYG1	2.32922	0.0821428	0.150302	0.242247	1.82544	-4.16008
RLOC_00012167	-2.32793	9.40973e-07	6.74277e-05	1.95369	-6.82173	5.17129
ENSCAFP00040029625.1	-2.324	2.82034e-08	1.34882e-05	6.46957	-8.53047	9.23161
TXLNB	-2.32361	0.0162277	0.0420866	1.92104	-2.61275	-3.02967
ENSCAFP00040027438.1	-2.31889	0.000843513	0.00446526	0.334759	-3.88851	-0.805359
CNFN	2.31814	3.84056e-06	0.000138242	5.27945	6.1846	4.43996
FOLH1B	2.31683	8.20272e-06	0.0002059	3.6172	5.84987	3.77308
RLOC_00015496	-2.31482	4.23605e-06	0.000144418	4.27056	-6.14103	4.39801
DMKN	2.31451	2.89458e-05	0.000445351	5.8626	5.30516	2.41762
FOLH1	2.31111	8.20778e-06	0.0002059	3.62427	5.8496	3.77254
RLOC_00017281	2.311	0.00289471	0.0112179	5.20844	3.36852	-2.00417
RLOC_00017280	2.31001	0.00220565	0.0091568	6.83247	3.48404	-1.87368
ENSCAFP00040041534.1	-2.30845	0.0786868	0.145163	3.26563	-1.84801	-4.58935
XIRP2	-2.30845	0.0786868	0.145163	3.26563	-1.84801	-4.58935
FHL5	-2.3076	0.000427751	0.00273697	1.21531	-4.17227	-0.0406985
RLOC_00001663	2.30525	0.00600368	0.0195839	0.152461	3.05462	-2.2377
RLOC_00022698	2.30277	0.00269317	0.0106231	1.14318	3.39925	-1.52048
SAFB2	-2.29908	3.26547e-08	1.40397e-05	6.45537	-8.45508	9.08808
SDR9C7	2.29063	0.000341893	0.00233634	1.90539	4.26579	0.284837
RLOC_00018428	-2.28868	0.00850453	0.0256395	0.355213	-2.9021	-2.49668
RLOC_00017484	-2.28815	0.000190591	0.0015461	0.769442	-4.50992	0.463579
ENSCAFP00040020316.1	2.28336	0.00235403	0.00958833	7.59667	3.45643	-1.96214
OLFM1	2.2816	0.000238951	0.00180923	2.09454	4.41539	0.616587
KRTAP4	2.27709	0.00329482	0.012357	9.3548	3.31326	-2.30806
PDE4A	-2.27698	0.000772239	0.00419394	1.88304	-3.92546	-0.43578
KRB2D	2.27353	0.00284135	0.0110666	7.21017	3.37645	-2.1321
COL2A1	-2.27198	0.00546598	0.0182176	3.07088	-3.09538	-2.23483
CAPN8	2.27011	0.000168302	0.0014183	1.34569	4.56195	0.799202
CTCFL	2.26879	0.0064368	0.0206913	-0.685659	3.02427	-2.40641
KLRG2	2.26465	0.000910126	0.0047367	1.0309	3.85669	-0.646407
RLOC_00000963	2.26231	4.63776e-08	1.66488e-05	5.91097	8.27615	8.74744
MCTP2	2.25827	0.000103688	0.00100682	2.13153	4.76505	1.34951
OVOL1	2.25417	3.33177e-05	0.000481504	6.21201	5.24515	2.25786
LRRIQ1	-2.2504	7.17449e-06	0.000192761	4.4815	-5.90854	3.88422
MAFF	2.24967	8.97831e-05	0.000915456	2.40859	4.82558	1.51212
RLOC_00023755	-2.24942	0.000383294	0.00252345	1.13721	-4.21808	0.0275371
RLOC_00015903	-2.24879	5.07547e-06	0.000161642	2.6556	-6.06095	4.07591
PRKG2	2.24802	1.44225e-05	0.000288026	3.19481	5.60448	3.23476
ENSCAFP00040018182.1	-2.24574	0.00032245	0.0022522	1.72175	-4.29024	0.292846
KRTAP3	2.24297	0.00182739	0.00795551	8.71352	3.56363	-1.73506
CYP4F22	2.23994	8.13263e-06	0.00020511	3.61266	5.85363	3.78122
RLOC_00017261	2.23914	0.00221274	0.00917215	-0.220503	3.48268	-1.57291
RLOC_00027844	-2.22892	0.000483634	0.00300388	1.5303	-4.121	-0.0750225
MXD1	2.22541	4.48978e-08	1.66488e-05	6.02037	8.2926	8.77811
PGAM2	-2.21842	0.0268539	0.0622968	0.175664	-2.37961	-3.34761
SLC34A2	2.21785	0.00361529	0.0133105	-0.190357	3.27354	-1.91646
RLOC_00017279	2.21733	0.00657001	0.0209787	5.95264	3.01533	-2.86345
RLOC_00009978	-2.21371	2.14525e-06	0.000102046	3.01014	-6.4456	4.93077
RLOC_00013164	-2.21245	0.00875239	0.0262131	0.282785	-2.88942	-2.52148
SERPINB12	2.21179	0.000328569	0.00227849	3.74138	4.28239	0.261328
RAD51B	-2.20895	5.88741e-06	0.000173572	4.43307	-5.99546	4.07587
PPP1R3A	-2.20619	0.0630807	0.121984	0.978443	-1.9622	-4.01688
CR025	-2.20498	0.000192435	0.00155355	1.58688	-4.50589	0.700995
KCTD4	2.20354	0.0392928	0.0835774	1.32204	2.19761	-3.71447
ZAR1L	-2.20053	6.7781e-05	0.000752593	2.12119	-4.94403	1.6933
XKRX	2.19817	0.000176302	0.0014618	1.76811	4.54252	0.842994
ALOX12B	2.19708	0.00137616	0.00641765	1.63051	3.68316	-0.931486
ENSCAFP00040015460.1	-2.19647	7.91601e-06	0.000201657	1.79174	-5.86544	3.38474
CACNA1I	-2.19574	0.000122569	0.00112322	1.262	-4.69482	0.971278
RLOC_00009010	2.1941	0.00197588	0.0084436	0.927587	3.53061	-1.28423
C1orf68	2.19068	0.135353	0.222707	0.891287	1.55284	-4.59796
XP32	2.19068	0.135353	0.222707	0.891287	1.55284	-4.59796
MYOT	-2.18534	0.0474298	0.0969838	1.48485	-2.10535	-3.85685
RLOC_00028294	-2.1785	2.89417e-06	0.000124089	5.72666	-6.31092	4.69973
RLOC_00028228	-2.17545	2.31402e-05	0.000384708	2.2549	-5.40094	2.6541
KRT72	2.17532	3.81104e-05	0.000519254	8.30124	5.18793	2.06747
ENSCAFP00040017235.1	-2.17509	1.4938e-08	1.11779e-05	7.2857	-8.8619	9.85031
KRTDAP	2.17502	0.00124578	0.00592203	5.91688	3.725	-1.26957
RLOC_00001352	-2.17083	0.00877223	0.0262522	0.0164216	-2.88842	-2.5489
RLOC_00001343	-2.17054	0.00324491	0.0122023	0.969365	-3.31979	-1.69946
CORO6	-2.16674	0.00435953	0.0153581	-0.00416766	-3.19313	-2.0495
LINC01835	2.16311	0.0172864	0.0441882	0.646689	2.58391	-3.02158
CCDC136	-2.16224	9.44741e-06	0.000223846	2.97377	-5.78818	3.58742
ENSCAFP00040025171.1	2.16196	0.0173216	0.0442482	0.384496	2.58298	-3.02019
ENSCAFP00040007875.1	-2.16132	5.08082e-07	4.97727e-05	5.50665	-7.10868	6.41553
WNT3A	2.16119	0.000189227	0.00153826	1.73436	4.51292	0.779293
TPRG1	2.16095	0.00136812	0.00639365	2.85329	3.68562	-0.970514
YOD1	2.15459	2.18611e-05	0.000370204	5.83179	5.42533	2.69247
RLOC_00007267	-2.15078	0.000348829	0.00236599	3.31395	-4.25741	0.260989
RLOC_00015585	-2.15075	1.35735e-07	2.65074e-05	6.64665	-7.74136	7.68441
RLOC_00002637	-2.14886	0.000451394	0.00285102	0.533448	-4.14981	-0.258639
KLK10	2.14825	9.03367e-06	0.000218474	5.03741	5.80771	3.61412
KLK9	2.14703	1.40586e-05	0.000284072	5.13652	5.61553	3.17435
SLC46A2	2.14583	0.000116898	0.00108801	2.41722	4.71469	1.27544
CYP1A1	2.14227	0.0151345	0.0398112	1.99477	2.64445	-3.01345
TMEM45A	2.13622	3.32923e-05	0.000481504	6.26809	5.24547	2.2536
TRY1	2.13567	1.09424e-05	0.000241264	5.02079	5.72421	3.42752
RLOC_00001464	-2.13501	9.37745e-07	6.74277e-05	3.87081	-6.82331	5.82256
WDR86	-2.13486	0.00532841	0.0178436	0.936136	-3.10643	-2.09458
RLOC_00020172	-2.13331	0.000540898	0.00326072	0.385434	-4.07428	-0.444043
KLK11	2.13217	1.61562e-05	0.000302496	5.11002	5.55545	3.03977
RLOC_00007572	-2.13105	0.001123	0.0054902	3.0536	-3.76857	-0.797636
MAP9	-2.13077	2.24656e-05	0.00037714	3.26274	-5.41363	2.81941
AKAP6	-2.12993	1.1104e-05	0.000243783	3.13201	-5.71784	3.46081
WNT7B	2.12992	0.00721972	0.0225751	-0.0386795	2.97409	-2.39151
RLOC_00022284	2.12835	0.0162869	0.0422016	-0.50979	2.61109	-3.01467
ANXA9	2.12751	2.53299e-05	0.000409672	3.54992	5.36221	2.70661
ENSCAFP00040008756.1	2.12615	6.84762e-06	0.000187961	4.30753	5.929	3.92668
ALB	-2.12579	1.9515e-07	3.21334e-05	4.46218	-7.56474	7.34349
ENSCAFP00040029662.1	-2.12398	1.72083e-08	1.11779e-05	7.36547	-8.78747	9.71083
ENSCAFP00040008761.1	2.12123	7.16185e-06	0.000192761	4.30535	5.90931	3.88339
RAB38	2.12049	2.43383e-07	3.63779e-05	5.85813	7.45828	7.12236
AOX4	2.1204	0.115507	0.19655	3.25976	1.64164	-4.98238
RLOC_00021530	-2.11651	5.95362e-07	5.4992e-05	4.67521	-7.03438	6.27868
ENSCAFP00040029763.1	-2.11645	1.73324e-08	1.11779e-05	7.3695	-8.7837	9.70373
NPC2	2.11068	9.57669e-05	0.000955693	2.13701	4.79844	1.43087
RLOC_00025897	-2.10596	7.52029e-09	7.75993e-06	8.2274	-9.22835	10.5221
MYH3	-2.10426	0.0416401	0.0874142	4.59656	-2.16934	-4.35845
RLOC_00026579	-2.10235	0.010693	0.030587	-0.27571	-2.8006	-2.71921
CYT	2.10206	0.000131074	0.00117337	8.0476	4.66668	0.849134
CST6	2.10148	0.00013164	0.00117572	8.04881	4.66487	0.844867
CPA4	2.1001	0.000201668	0.00160898	3.77836	4.4863	0.717182
RLOC_00012023	-2.09797	6.19935e-07	5.51457e-05	2.18134	-7.01548	5.69039
SPTSSB	2.09732	0.000403993	0.00262952	3.63573	4.19612	0.0722551
STOX1	2.09708	1.99184e-06	9.8353e-05	2.34252	6.47912	4.86215
TCHHL1	2.09623	2.44406e-06	0.000110289	5.93807	6.38682	4.84695
ENSCAFP00040029872.1	-2.09472	2.40111e-08	1.30555e-05	7.37759	-8.61369	9.38299
ENSCAFP00040038164.1	2.09452	0.0482737	0.0983779	-0.662856	2.09662	-3.75615
GJB4	2.09363	0.000122472	0.001123	2.28382	4.69515	1.22666
RLOC_00001970	2.09186	0.00509686	0.0172322	0.132768	3.12567	-2.11135
RASIP1	-2.08535	1.72756e-05	0.000318649	2.02865	-5.52657	2.84306
TUBB2B	2.08534	0.000130017	0.00116676	3.82777	4.67007	1.12889
ARHGAP36	-2.08391	0.0329148	0.0728684	1.18664	-2.28301	-3.54044
ENSCAFP00040036139.1	-2.08391	0.0329148	0.0728684	1.18664	-2.28301	-3.54044
ENSCAFP00040036228.1	-2.08391	0.0329148	0.0728684	1.18664	-2.28301	-3.54044
ENSCAFP00040036265.1	-2.08391	0.0329148	0.0728684	1.18664	-2.28301	-3.54044
SLC38A3	2.08141	0.000643212	0.00368318	1.90069	4.0019	-0.260899
HSD17B2	2.07864	0.0165076	0.0425984	2.62102	2.60496	-3.18575
FAM228A	-2.07847	0.00271932	0.0107159	0.244022	-3.39514	-1.65751
ENSCAFP00040010862	2.07761	0.0174209	0.0444293	1.24457	2.58037	-3.05654
CHRND	-2.07356	0.038891	0.0829139	-0.153919	-2.2026	-3.60975
RLOC_00000150	-2.07	1.17037e-05	0.0002509	3.05631	-5.69499	3.41041
PPIF	2.06983	3.93422e-05	0.000531485	4.74694	5.17441	2.19848
CLIC3	2.06829	6.66745e-05	0.000743507	2.09799	4.95098	1.74203
DLGAP1	-2.06792	9.93566e-05	0.000974608	2.7074	-4.78297	1.43204
RLOC_00012071	-2.0677	0.0050045	0.0170054	0.905335	-3.13358	-2.0445
ENSCAFP00040010736	2.06746	0.0173242	0.0442482	1.23956	2.58291	-3.05176
ENSCAFP00040010810	2.06746	0.0173242	0.0442482	1.23956	2.58291	-3.05176
ABCC3	-2.06675	9.05422e-08	2.26034e-05	8.95467	-7.94077	8.06406
CATIP	2.06593	0.00361868	0.0133198	2.96979	3.27314	-1.88369
PRPF40B	-2.06473	7.17822e-05	0.000784636	4.10199	-4.91983	1.69002
TMEM200C	2.06435	0.00107938	0.00532736	0.63622	3.78519	-0.843324
SHISA6	2.06078	0.000505819	0.00311171	0.732797	4.10228	-0.224779
SFRP4	-2.05974	0.00185421	0.00803456	1.61043	-3.55748	-1.1947
WNT11	-2.05917	0.000333152	0.00229587	1.5893	-4.27661	0.250469
TERT	-2.0553	2.00268e-05	0.000349858	0.94651	-5.46297	2.26173
MAB21L4	2.05005	0.000931243	0.00479341	2.60295	3.84708	-0.600821
MYL3	-2.04883	0.0283811	0.0650692	0.712165	-2.35351	-3.39706
CLRN3	-2.04872	0.000193624	0.00155764	1.57175	-4.50332	0.701261
ANKRD20A5P	-2.04833	4.65943e-08	1.66488e-05	6.97234	-8.27379	8.73317
VAT1	2.04497	7.1171e-10	1.85109e-06	6.35625	10.5609	12.8105
ENSCAFP00040024757.1	-2.04454	1.72933e-05	0.000318649	2.14741	-5.52612	2.88623
ENSCAFP00040040747.1	2.04341	7.68713e-05	0.000824219	3.68091	4.89096	1.64335
SHOC1	2.04283	0.0116107	0.0325741	0.637098	2.76384	-2.71012
TP53INP2	2.03642	2.94529e-05	0.000449181	4.89887	5.29774	2.46687
NFIL3	2.03603	4.84344e-05	0.00060205	3.20289	5.08616	2.10457
SLURP1	2.0345	0.0862463	0.156215	0.188025	1.79969	-4.19262
ST8SIA1	2.03379	0.000120749	0.00111049	2.93497	4.70109	1.25899
MNS1	-2.03095	1.01585e-07	2.38231e-05	5.18449	-7.88383	7.98753
ENSCAFP00040001433.1	-2.03036	3.37177e-05	0.000485021	1.99882	-5.24006	2.27235
ITGB1BP2	-2.02687	3.02512e-06	0.000126557	2.56078	-6.29111	4.52343
RLOC_00008052	-2.02591	0.000476001	0.00296481	0.954301	-4.12765	-0.165446
AGPAT4	2.02431	8.57149e-05	0.000889206	3.30395	4.84509	1.565
PTPRJ	2.02426	4.31952e-07	4.76476e-05	3.79555	7.18512	6.56343
COX6A2	-2.02058	0.0734406	0.1374	0.503639	-1.88398	-4.08789
ENSCAFP00040005814	-2.01854	0.000524365	0.00318654	0.726552	-4.08724	-0.303645
RLOC_00015693	2.01635	0.0213024	0.0521376	-0.738297	2.48778	-3.2132
TGFA	2.01494	8.78661e-06	0.000215209	3.82543	5.81982	3.70439
ENSCAFP00040018982.1	2.01491	0.00168071	0.0074667	0.492366	3.59895	-1.21207
ENSCAFP00040014591.1	-2.01367	2.96291e-08	1.34882e-05	8.31902	-8.50506	9.17112
RLOC_00025199	-2.00629	0.0107179	0.0306357	1.21032	-2.79956	-2.64842
ENSCAFP00040012542.1	2.00309	0.00101325	0.00509357	1.37881	3.81171	-0.683572
BAALC	2.00294	0.000242532	0.00182672	1.24244	4.40918	0.488801
PIK3R3	-2.00159	6.45543e-06	0.000184349	4.01513	-5.95492	3.99842
LRRC9	-2.00023	0.00250576	0.0100581	0.863133	-3.42991	-1.50086
KRT27	1.99901	7.87502e-06	0.000201657	8.5246	5.86771	3.62977
RLOC_00029165	-1.99752	0.000591816	0.00346843	0.71593	-4.0367	-0.398395
RLOC_00018069	-1.99748	1.9692e-08	1.17228e-05	5.64529	-8.7169	9.58165
ADAM33	-1.99681	6.67693e-07	5.67136e-05	3.57082	-6.98085	6.11204
RLOC_00027141	-1.99629	5.16168e-05	0.000630067	2.73798	-5.0592	2.03074
DES	-1.99585	0.0313147	0.070143	2.45756	-2.30681	-3.67551
MYH8	-1.99384	0.148909	0.239884	1.54236	-1.49822	-4.7514
FANCA	-1.99353	0.00149428	0.00684679	0.474976	-3.6485	-1.16892
CAV3	-1.9928	0.044757	0.0925763	0.138709	-2.13396	-3.71252
RLOC_00003734	1.99212	0.010772	0.0307449	0.239541	2.79732	-2.66438
KLK12	1.9886	2.63663e-05	0.000420803	5.28556	5.34505	2.54284
RLOC_00017218	-1.98841	0.000573489	0.00338711	1.22168	-4.04984	-0.258666
ENSCAFP00040036287.1	-1.98716	1.20139e-05	0.000255078	5.21521	-5.68363	3.32934
SPINK5	1.98638	4.81304e-06	0.000157595	9.34809	6.08443	4.11433
IL18R1	1.9854	0.00239196	0.00970198	0.447987	3.44965	-1.4929
LUC7L3	-1.98315	1.15525e-07	2.41634e-05	9.09408	-7.82045	7.82199
ENSCAFP00040014804.1	-1.9808	0.00171225	0.00757381	0.233502	-3.59111	-1.3219
ENSCAFP00040002243.1	1.97836	2.73916e-06	0.000120104	8.96894	6.3356	4.67663
NAALADL1	-1.97605	0.00320414	0.0120931	-0.0861956	-3.32519	-1.83871
ENSCAFP00040002015.1	-1.97469	0.0026237	0.0104181	4.69382	-3.41037	-1.83342
AMT	-1.97323	1.29706e-07	2.60396e-05	3.65169	-7.76361	7.64404
TTPA	1.97122	0.00949693	0.0278585	3.7559	2.85331	-2.9114
HOXC9	-1.96735	5.99038e-07	5.4992e-05	4.41441	-7.0315	6.27192
RLOC_00013776	-1.96723	0.000342229	0.00233761	1.17253	-4.26538	0.148346
PPFIA2	-1.96629	0.00190415	0.00819132	0.0598946	-3.54625	-1.44272
KRT71	1.96512	0.000152935	0.00132168	7.95097	4.60204	0.69799
ENSCAFP00040007216.1	1.96439	0.115909	0.19706	0.919883	1.63972	-4.49626
KRTAP13	1.96379	0.0141576	0.0379237	4.70683	2.67467	-3.44218
ENSCAFP00040032805.1	-1.96377	5.99016e-07	5.4992e-05	4.41256	-7.03152	6.27194
RLOC_00018872	-1.96349	8.01399e-06	0.000203012	2.51587	-5.86006	3.65802
RLOC_00010379	-1.96335	0.0022896	0.0094176	-0.0704809	-3.46821	-1.60165
CCDC173	-1.96156	1.44282e-06	8.18021e-05	3.64381	-6.6256	5.40647
PRR5	-1.9608	0.000361599	0.00242287	0.665852	-4.2424	-0.0333494
AGBL1	-1.96048	0.0189537	0.0475857	0.0722517	-2.54169	-3.09827
ENSCAFP00040036271.1	-1.95995	0.000304442	0.00215782	1.10703	-4.31423	0.225761
SPTA1	-1.95801	0.0708499	0.133587	-0.719882	-1.90258	-4.0035
CAMK2A	-1.95615	0.000787461	0.00425216	1.0691	-3.91729	-0.550215
ENSCAFP00040016006.1	-1.95615	0.000787461	0.00425216	1.0691	-3.91729	-0.550215
ENSCAFP00040016254.1	-1.95615	0.000787461	0.00425216	1.0691	-3.91729	-0.550215
RLOC_00021480	-1.95615	0.000787461	0.00425216	1.0691	-3.91729	-0.550215
CFTR	1.95437	5.26613e-05	0.000639152	1.4544	5.05072	1.80964
RLOC_00013165	-1.95357	0.0174665	0.0445161	-0.277655	-2.57917	-3.05801
ENSCAFP00040040372.1	1.95258	0.00010972	0.00104443	1.73866	4.74129	1.25446
RLOC_00006687	-1.95251	3.55716e-06	0.000135643	2.53614	-6.21874	4.38622
ENSCAFP00040029021.1	-1.9525	8.26413e-07	6.3011e-05	4.56149	-6.88176	5.96287
ENSCAFP00040010699.1	-1.95048	6.23278e-09	6.89079e-06	5.03893	-9.33022	10.6633
ENSCAFP00040011227.1	-1.95048	6.23278e-09	6.89079e-06	5.03893	-9.33022	10.6633
ENSCAFP00040011368.1	-1.95048	6.23278e-09	6.89079e-06	5.03893	-9.33022	10.6633
RLOC_00021501	-1.94796	4.69805e-06	0.000155377	2.68072	-6.09514	4.16944
LMOD3	-1.94789	0.0881399	0.159001	0.102814	-1.78816	-4.18281
LY6G6D	1.94423	1.06342e-05	0.000237857	3.59065	5.73663	3.52711
APOBEC2	-1.94397	0.0318032	0.0709397	1.01143	-2.29943	-3.50389
RLOC_00005197	-1.94352	0.00178499	0.00782305	1.48664	-3.57355	-1.16472
RLOC_00003087	-1.94116	0.000394517	0.00258524	1.67283	-4.20603	0.126077
RLOC_00026881	1.93777	0.00673522	0.0214149	0.770083	3.00448	-2.27633
RLOC_00022955	1.93686	0.0404948	0.0854621	0.253295	2.18295	-3.65411
RLOC_00026039	1.93543	0.00740978	0.0230113	-0.129673	2.9627	-2.41611
KRT79	1.93363	0.0192035	0.0480725	7.1989	2.53567	-3.93922
CCDC148	-1.93102	0.00166485	0.00741755	1.22522	-3.60295	-1.12756
CACNG1	-1.93005	0.0303547	0.0685083	0.170572	-2.32163	-3.43571
WDR83	-1.9299	0.000346409	0.00235742	1.41512	-4.26031	0.192789
USP45	-1.92829	3.96189e-07	4.76476e-05	8.78467	-7.22597	6.60033
PNISR	-1.92427	4.3336e-07	4.76476e-05	8.77684	-7.18359	6.51131
GPR21	-1.92331	6.49636e-06	0.000184807	5.78776	-5.95214	3.89509
ENSCAFP00040040070.1	-1.92318	0.000176421	0.0014618	3.01396	-4.54224	0.908304
PLK3	1.92227	0.000298787	0.00213116	2.99714	4.32206	0.414584
KIFC3	1.9204	7.9131e-06	0.000201657	4.47478	5.8656	3.77458
FAM49A	1.91792	1.38116e-06	8.03221e-05	6.53046	6.64553	5.38886
CDK10	-1.91787	9.60906e-06	0.000225689	2.89856	-5.78078	3.57607
RLOC_00018516	-1.91327	0.00282198	0.0110132	0.821211	-3.37936	-1.59676
ENSCAFP00040019525.1	-1.9122	3.81335e-06	0.000137583	5.66293	-6.18776	4.42606
ARHGEF28	1.91213	9.98079e-05	0.000977738	3.25333	4.78107	1.42319
GPLD1	1.9116	0.00845067	0.0255069	2.78944	2.9049	-2.62863
PLCXD2	1.91008	0.000788885	0.00425448	3.03813	3.91653	-0.490863
ENSCAFP00040038482.1	-1.90846	1.03914e-05	0.000235767	2.89349	-5.74669	3.50468
RLOC_00015353	-1.90762	0.00156054	0.00707087	0.887043	-3.63022	-1.1177
ADAMTS6	-1.90522	9.27646e-06	0.000221234	3.49118	-5.79614	3.65415
MED28	1.90422	1.81437e-05	0.000328013	1.61287	5.50545	2.75025
RLOC_00028845	-1.9009	0.00416533	0.0148311	0.22876	-3.21274	-1.97055
RLOC_00011145	-1.8991	0.00266642	0.010539	1.06701	-3.40349	-1.52549
SNED1	-1.89896	0.000763458	0.00415938	2.97541	-3.93024	-0.437912
RLOC_00014700	1.89855	2.50625e-05	0.000406224	2.38007	5.36676	2.65773
TGM6	1.89785	1.6715e-07	2.93995e-05	5.58558	7.63984	7.49556
SUSD1	-1.8947	5.84604e-05	0.000684732	1.58127	-5.00652	1.70751
ATP6V0E1	1.89155	6.94321e-05	0.00076489	3.45009	4.93387	1.75353
CENPE	-1.88921	6.26319e-08	1.9784e-05	7.56187	-8.1246	8.4357
ST7L	-1.88711	2.82052e-06	0.000121944	6.77904	-6.32247	4.67902
CCT6A	1.88529	2.87471e-05	0.000443617	2.80584	5.3081	2.58098
ENSCAFP00040035711.1	-1.88186	6.86752e-06	0.000188134	7.00379	-5.92773	3.79119
EMP1	1.87828	3.61937e-06	0.000135643	8.93504	6.21101	4.39959
MEX3A	-1.87802	1.44224e-07	2.6575e-05	5.59674	-7.71171	7.64281
AQP9	1.87631	0.0018921	0.00815838	1.80373	3.54893	-1.20283
TMEM14A	1.87617	0.00218338	0.00909428	1.92462	3.48834	-1.33
ENSCAFP00040036507.1	-1.87505	0.00471215	0.0162549	1.51301	-3.15959	-1.97758
FAM186A	-1.87505	0.00471215	0.0162549	1.51301	-3.15959	-1.97758
RLOC_00024967	-1.87476	1.43418e-07	2.6575e-05	5.59501	-7.71445	7.6483
RLOC_00003897	-1.87425	0.00172808	0.00763823	0.909341	-3.58722	-1.19659
ENSCAFP00040041234.1	-1.87084	0.00143073	0.00661632	1.30959	-3.6668	-0.99271
BTNL10	-1.8688	0.0421599	0.0882662	-1.32156	-2.16328	-3.68856
ENSCAFP00040013259.1	-1.8688	0.0421599	0.0882662	-1.32156	-2.16328	-3.68856
EIF3L	1.86863	6.00032e-06	0.000175896	2.91524	5.98709	4.02865
LSP1	-1.86822	5.33464e-05	0.000644069	3.19277	-5.04524	2.0161
ENSCAFP00040008152.1	-1.86799	9.21529e-08	2.26404e-05	6.93291	-7.93203	8.06065
2022-03-03	1.86704	1.07092e-06	7.09022e-05	5.76816	6.76213	5.66458
CEP55	-1.86561	6.1239e-06	0.000177834	2.6682	-5.97811	3.94088
DEPDC1A	-1.86187	6.93509e-06	0.000189315	3.63603	-5.92343	3.93141
ENSCAFP00040039579.1	1.86008	0.00408951	0.0146251	5.98316	3.22064	-2.42514
ENSCAFP00040018964.1	1.85648	0.0705503	0.133087	7.29454	1.90477	-5.11221
FLG2	1.85648	0.0705503	0.133087	7.29454	1.90477	-5.11221
ENSCAFP00040019514.1	1.85345	0.00909211	0.0269852	6.57443	2.87259	-3.21826
ENSCAFP00040027786.1	-1.85301	0.000700616	0.00391062	1.82527	-3.96616	-0.345888
RLOC_00007515	-1.853	0.000556503	0.00331801	1.28945	-4.0624	-0.216329
RLOC_00008117	-1.85231	0.00409692	0.0146414	0.463723	-3.21986	-1.92706
DUSP14	1.84913	0.000178132	0.00146657	5.22503	4.5382	0.674154
KRTAP9	1.84881	0.00925421	0.0273405	6.58923	2.86477	-3.23567
RLOC_00023737	-1.84837	1.88351e-06	9.51189e-05	2.59065	-6.50444	4.96106
RLOC_00007226	-1.84834	0.00107852	0.00532481	1.56441	-3.78553	-0.731823
RAB39B	1.8474	0.000758946	0.00414794	1.68799	3.93272	-0.413834
ENSCAFP00040013550.1	-1.84555	0.00120431	0.00578292	1.07284	-3.73923	-0.882685
RLOC_00017762	-1.84464	1.03974e-05	0.000235767	4.49609	-5.74644	3.51578
PRDM1	1.84452	4.54822e-06	0.000151067	6.06196	6.1095	4.22508
EHF	1.84342	2.74073e-05	0.00043067	4.0516	5.3285	2.59972
RLOC_00021870	-1.83934	3.51232e-09	6.0404e-06	6.00299	-9.64576	11.2585
GLRX	1.83621	0.000186094	0.00151838	5.68259	4.51991	0.591213
PIK3C2G	-1.83549	1.55537e-05	0.000296844	4.80443	-5.57186	3.10319
ENSCAFP00040018464.1	-1.83532	3.77928e-06	0.000137583	6.43971	-6.19176	4.39928
CEMIP	1.83383	0.000919263	0.00476263	1.07047	3.8525	-0.635332
CHRNA1	-1.83085	0.0196653	0.0489436	0.470833	-2.52473	-3.11631
RLOC_00027525	1.83036	0.145446	0.235532	2.41963	1.51177	-4.97103
KRT28	1.83019	1.81829e-05	0.000328013	10.489	5.50452	2.78998
ESM1	-1.82847	0.00139939	0.00650053	2.14134	-3.67612	-0.940858
VEPH1	-1.82782	0.0066477	0.0211718	0.211076	-3.01019	-2.31781
AP3M2	1.82695	0.00584959	0.0191978	0.203654	3.06592	-2.20385
ENSCAFP00040017320.1	1.82586	3.88032e-06	0.000139136	3.65566	6.18002	4.48321
RLOC_00017737	-1.82475	0.0244094	0.0578752	0.0724117	-2.4244	-3.27848
HOXC8	-1.82412	5.23053e-06	0.000162894	4.76234	-6.04765	4.16795
ACER1	1.82327	0.00733031	0.0228237	0.581642	2.96743	-2.35021
RLOC_00025258	1.82316	0.0144718	0.0385136	0.133557	2.66474	-2.88937
RLOC_00006275	-1.82258	3.83091e-07	4.73524e-05	4.06161	-7.24189	6.68705
CHRNG	-1.82103	0.0734744	0.137447	-0.359862	-1.88374	-4.03656
RLOC_00002775	1.82048	0.00750775	0.0232085	0.658357	2.95694	-2.366
C6orf132	1.8194	8.01164e-08	2.13935e-05	6.64527	8.00154	8.2
BPIFC	1.81911	0.000742793	0.00407982	4.96679	3.94172	-0.686435
RLOC_00001809	1.81892	5.6462e-06	0.000170354	3.61814	6.0139	4.12723
CYSRT1	1.81601	0.00541422	0.0180762	0.242814	3.0995	-2.14135
GLB1L	-1.81592	0.000231783	0.00177162	1.77695	-4.42812	0.59529
FRAT1	1.81592	3.1912e-05	0.000472213	2.43671	5.26352	2.45237
CXXC4	-1.81584	3.77532e-05	0.000516956	4.62719	-5.19194	2.25768
ENSCAFP00040021414.1	-1.81521	5.19679e-06	0.000162356	3.33659	-6.05051	4.18946
MOK	-1.81456	5.01168e-06	0.000160602	3.0534	-6.06654	4.19542
RLOC_00027535	-1.8118	4.75483e-05	0.000594949	1.48694	-5.09398	1.86097
C17orf64	1.81022	0.0664062	0.126957	0.48484	1.93593	-4.03552
CQ064	1.81022	0.0664062	0.126957	0.48484	1.93593	-4.03552
LRRC32	-1.80581	0.000947826	0.0048626	1.32367	-3.83968	-0.649798
GAN	1.80477	1.16288e-06	7.22853e-05	7.45648	6.72428	5.54056
ENSCAFP00040041854.1	-1.80422	3.06791e-06	0.000126557	4.73615	-6.28482	4.68681
FASTKD1	-1.80409	2.68969e-07	3.89076e-05	5.65064	-7.41034	7.03065
FOXM1	-1.80313	0.00701647	0.0220868	1.38566	-2.98659	-2.30801
GOLT1A	1.80236	0.000721161	0.00399933	3.35421	3.95408	-0.450827
RLOC_00024734	1.80033	0.0112831	0.0318887	0.174533	2.77664	-2.70067
RLOC_00022984	1.79944	0.0718686	0.135029	-0.987693	1.8952	-4.01129
ENSCAFP00040008299.1	-1.7991	3.002e-06	0.000126557	4.5276	-6.29454	4.71633
RLOC_00019679	-1.79875	0.000113528	0.00107145	1.76776	-4.72697	1.20317
RLOC_00026154	-1.79797	0.0892627	0.160652	-0.377906	-1.78143	-4.16296
FES	-1.79755	2.80808e-06	0.000121944	2.29228	-6.32446	4.51155
NLGN1	-1.79708	5.70635e-06	0.000170508	3.64473	-6.00922	4.11574
RLOC_00012509	-1.79693	6.42687e-08	1.9895e-05	4.8797	-8.11166	8.42578
MYO1F	1.79584	0.00108766	0.0053563	0.482688	3.78199	-0.874527
ENSCAFP00040003085.1	-1.79411	0.000164337	0.00139376	1.31351	-4.57193	0.792573
SP100	-1.79405	5.16976e-06	0.000162307	3.60072	-6.05281	4.20832
RLOC_00022088	-1.79402	0.00148519	0.00681321	0.665315	-3.65107	-1.11809
MPEG1	1.79385	0.00482977	0.0165681	0.265807	3.14894	-2.05085
RLOC_00024771	-1.79325	1.40133e-05	0.000283526	3.38903	-5.61693	3.26649
RLOC_00007300	-1.79275	0.000123135	0.00112442	1.64065	-4.69288	1.10979
LAP3	1.79265	9.84301e-05	0.000970401	7.2302	4.78691	1.14591
NOSTRIN	-1.79231	0.000208047	0.0016421	3.08233	-4.47328	0.753795
RLOC_00005936	1.7916	1.60506e-05	0.000301861	4.87502	5.55828	3.05555
KRT25	1.78976	2.24018e-05	0.000376477	9.95352	5.41485	2.58389
MAPK3	1.78591	2.38071e-05	0.000393029	3.63458	5.38877	2.75864
RLOC_00019404	-1.78543	0.000583937	0.00343265	0.929118	-4.04229	-0.324218
RLOC_00021228	1.78532	0.00299028	0.0114809	0.697444	3.35467	-1.63258
RLOC_00026744	-1.78497	0.00086581	0.00455197	1.80101	-3.87759	-0.528599
C17ORF64	1.78301	0.0693731	0.131491	0.470663	1.91346	-4.06668
RLOC_00017208	-1.7812	0.00648438	0.020827	0.670335	-3.02105	-2.25896
GDPD3	1.77684	2.62159e-05	0.00041971	3.60651	5.3475	2.66808
BCL6B	-1.77651	0.00200942	0.00854444	1.50176	-3.52349	-1.2627
RLOC_00015215	1.7752	6.02534e-05	0.00069933	4.89842	4.99375	1.76124
OVGP1	-1.77424	4.84039e-08	1.66488e-05	5.12549	-8.25449	8.70514
RLOC_00018625	-1.77418	4.93794e-07	4.93093e-05	4.20647	-7.12209	6.45337
RLOC_00014540	-1.77385	0.00309919	0.0118093	3.92661	-3.33941	-1.88445
NCCRP1	1.77198	0.000246491	0.00184934	3.60779	4.40241	0.533861
THAP11	1.77061	0.000185884	0.00151746	1.70182	4.52038	0.804217
TEX12	-1.76977	0.0119713	0.0333259	0.379026	-2.75015	-2.74296
ARPP21	-1.76481	0.0438501	0.0911024	1.93072	-2.14402	-3.87842
C8orf34	-1.76425	6.57545e-05	0.000735367	3.39053	-4.95684	1.81563
RLOC_00017209	-1.76303	8.87257e-07	6.56417e-05	6.17144	-6.84888	5.84
LIPM	1.76127	0.000416949	0.00268785	3.21606	4.18294	0.079756
RLOC_00025966	-1.76114	0.00661763	0.0211017	0.269973	-3.01217	-2.30872
RLOC_00018858	1.76087	0.0155212	0.0406286	2.11374	2.633	-3.06152
RLOC_00018062	-1.76048	2.28307e-07	3.49874e-05	6.71353	-7.48903	7.16755
RLOC_00020286	-1.76027	7.60259e-08	2.13935e-05	4.63341	-8.02765	8.25694
KCNMB1	-1.75784	0.00555538	0.018444	1.11646	-3.08834	-2.11663
DNAJC6	1.75652	0.00152231	0.00694848	3.16758	3.64068	-1.12541
RLOC_00018600	1.75558	0.00127851	0.00603898	1.10653	3.71411	-0.901013
RLOC_00021815	-1.75281	0.000837037	0.00444295	3.8823	-3.89174	-0.646347
SELENOO1	-1.75175	1.08533e-05	0.000240677	4.46775	-5.72776	3.47473
RLOC_00010992	1.75029	1.08587e-06	7.09022e-05	6.2835	6.75575	5.63235
RNF227	1.74962	0.000121319	0.00111441	5.48477	4.69911	1.02403
RLOC_00007761	-1.74823	0.000108617	0.00103649	1.82536	-4.74554	1.26086
ENSCAFP00040037179.1	-1.74723	1.05137e-05	0.000236871	7.08212	-5.74159	3.36584
ENSCAFP00040035603	-1.74517	0.00397493	0.0143079	0.884768	-3.23285	-1.85603
ENSCAFP00040003941.1	-1.74118	9.42803e-05	0.000947465	2.30122	-4.80502	1.45383
NHSL2	-1.74057	6.03996e-07	5.4992e-05	4.8728	-7.02765	6.26083
ENSCAFP00040038955.1	-1.73834	0.000668511	0.00378715	1.41754	-3.98577	-0.343969
PCNX2	-1.73692	0.0051667	0.0174113	0.896093	-3.11978	-2.06683
SLC23A2	1.73533	4.83639e-06	0.000157595	3.34815	6.08229	4.26775
RLOC_00027692	-1.73393	0.00151839	0.00693673	1.81584	-3.64176	-1.01311
MYH7	-1.73135	0.00468732	0.0161973	3.15307	-3.16187	-2.13479
ENSCAFP00040031661.1	-1.72961	0.0213882	0.052265	0.340409	-2.48592	-3.1793
PCGF3	-1.72642	1.41838e-08	1.11779e-05	7.60111	-8.88925	9.8994
RBP5	-1.72624	0.0164497	0.0424773	2.01611	-2.60656	-3.07741
SBSN	1.72589	7.56415e-05	0.000815306	7.17593	4.89775	1.40673
ENSCAFP00040040596.1	-1.72484	0.0995344	0.175087	-0.734009	-1.723	-4.21896
FUT4	1.72395	1.13512e-05	0.000246762	3.07372	5.70827	3.45758
ACP5	1.72303	0.0285151	0.065328	0.994927	2.35128	-3.4374
STARD8	-1.72012	3.15809e-05	0.000470008	2.28216	-5.26797	2.41716
ENSCAFP00040028223.1	-1.72005	6.61051e-07	5.6529e-05	3.48608	-6.98551	6.12212
RLOC_00029255	1.71927	2.91949e-05	0.000447404	5.91627	5.3015	2.39416
ENSCAFP00040030762.1	-1.71766	6.59909e-07	5.6529e-05	5.40946	-6.98632	6.15747
STARD13	-1.71717	0.00116122	0.00563108	1.39248	-3.75452	-0.810637
Kiss1	1.71391	0.000692259	0.00387952	3.42294	3.97118	-0.424007
TTC25	-1.7137	0.0137275	0.0369777	0.271473	-2.6886	-2.85082
TRPC1	-1.71344	8.7713e-05	0.000904478	1.85176	-4.8354	1.45119
ARHGEF33	-1.7129	0.000586094	0.00344154	2.96781	-4.04075	-0.199908
CCDC122	-1.71177	0.00246309	0.00993324	1.43884	-3.43721	-1.43508
EDNRB	1.70807	1.40071e-06	8.03221e-05	6.32121	6.63911	5.37901
RLOC_00022734	1.70694	0.00210797	0.00885462	0.997801	3.50323	-1.32048
ARL4D	1.70556	0.002929	0.0113168	0.73125	3.3635	-1.61245
RLOC_00026807	1.70556	0.002929	0.0113168	0.73125	3.3635	-1.61245
GGT5	-1.70385	3.46235e-06	0.000134649	3.28611	-6.23079	4.56278
RLOC_00024424	1.70369	0.0042778	0.0151307	0.414075	3.20128	-1.942
RLOC_00024524	-1.70124	1.35756e-05	0.000277574	2.41875	-5.63066	3.19356
POMT2	-1.70073	3.22208e-08	1.40397e-05	3.62505	-8.46195	8.9349
PML	-1.69914	4.79726e-07	4.91683e-05	4.8609	-7.13568	6.48426
NOP58	-1.69903	1.13046e-06	7.16988e-05	7.76732	-6.73727	5.56635
GPM6A	1.69847	0.0108969	0.0310099	1.72227	2.79218	-2.71454
ENSCAFP00040002714.1	-1.69767	1.7097e-06	9.10235e-05	3.95606	-6.54835	5.26468
MUTYH	-1.69689	6.98245e-07	5.70881e-05	4.80885	-6.96001	6.12063
KLK8	1.69675	0.0101105	0.0292894	3.50343	2.82552	-2.9347
RLOC_00013828	-1.69648	3.57769e-05	0.000503057	2.50862	-5.21482	2.34507
SLC4A1	-1.69529	0.0431347	0.0898573	0.115067	-2.15209	-3.68946
EFHD1	1.69409	4.01308e-05	0.000537788	6.67225	5.16597	2.04685
CCDC141	-1.69243	0.0242996	0.0576678	0.360449	-2.42651	-3.2744
RLOC_00026354	-1.69219	0.0226222	0.0546079	1.00471	-2.45987	-3.24352
PNKP	-1.6908	0.000665651	0.0037809	1.54698	-3.98757	-0.322908
KCNQ4	-1.68864	0.0317558	0.0708634	-1.29055	-2.30014	-3.51498
ENSCAFP00040001194.1	1.68756	9.01022e-05	0.000917356	7.0791	4.82409	1.23631
ENSCAFP00040011085.1	1.68667	0.0769493	0.142757	0.568782	1.85968	-4.15613
RLOC_00004241	-1.6858	0.00122964	0.00586153	0.802402	-3.73048	-0.93863
ENSCAFP00040019009.1	1.68482	0.0128132	0.0351511	2.83413	2.71965	-3.01928
RLOC_00028120	-1.68454	0.000585466	0.00344033	4.76554	-4.0412	-0.423371
GYPA	-1.68298	0.112977	0.193095	-0.93688	-1.65386	-4.28828
KCNH2	1.68225	0.00188358	0.00813452	2.99141	3.55084	-1.29798
SNAP47	-1.6821	0.000332191	0.00229193	2.13861	-4.27781	0.328084
RLOC_00025375	-1.6796	0.000125387	0.00113893	1.58137	-4.68528	1.08143
RLOC_00023647	-1.67898	0.00485314	0.0166315	1.30311	-3.14686	-2.00193
LYSC2	-1.67835	0.00110881	0.0054391	5.71255	-3.77391	-1.13822
ENSCAFP00040029093.1	-1.67618	0.00869427	0.0260744	0.715433	-2.89236	-2.48402
RLOC_00020081	1.67344	0.0411694	0.086567	-0.196244	2.17489	-3.65155
ENSCAFP00040008953.1	1.67335	0.00410921	0.014682	1.44533	3.21858	-1.8645
ZBTB8B	-1.67332	0.000366079	0.00243859	2.27142	-4.23726	0.248135
RLOC_00010812	-1.67321	5.86863e-08	1.89239e-05	4.57816	-8.15729	8.50307
ENSCAFP00040001172.1	1.67222	8.8655e-05	0.000909899	7.09919	4.8309	1.25166
STAC2	-1.67093	0.000460302	0.00289616	1.76289	-4.14165	0.012821
SNAP91	-1.67051	0.007971	0.0243584	0.809808	-2.93063	-2.41301
RLOC_00028334	-1.66695	3.2191e-05	0.000473607	2.1231	-5.25981	2.3711
RLOC_00017674	-1.66532	0.000279604	0.00203275	3.61968	-4.34977	0.428588
RLOC_00008962	-1.66482	0.00042947	0.00274456	1.60198	-4.17059	0.0491463
SCEL	1.66474	0.000141904	0.00124724	6.07955	4.6334	0.8279
CLEC7A	-1.66435	0.000115992	0.00108611	3.40879	-4.71796	1.2767
ENSCAFP00040027418.1	-1.66421	0.00083055	0.00441458	2.09218	-3.89499	-0.482389
RLOC_00025798	1.66268	0.0181272	0.0458915	1.11387	2.56217	-3.08386
ENSCAFP00040028771.1	-1.66239	4.59511e-09	6.89079e-06	5.90573	-9.49709	10.998
CPB1	1.66187	0.0196211	0.048857	2.48966	2.52577	-3.34001
PYCR3	-1.6585	0.0086095	0.0258703	0.950137	-2.89669	-2.47154
MYOZ1	-1.65749	0.0178734	0.0453814	0.985428	-2.56863	-3.05425
SCO2	-1.6563	0.00495381	0.0168855	0.829617	-3.13798	-2.03582
RLOC_00021014	-1.65592	0.00011981	0.00110316	2.89517	-4.70437	1.2678
AHI1	-1.65586	4.40338e-06	0.000146887	6.37999	-6.12384	4.24784
TCP11L2	1.65517	1.57552e-06	8.82334e-05	4.51591	6.58551	5.33531
RDH16	1.65397	0.00944204	0.0277366	1.72155	2.85588	-2.59
FAM110A	1.65342	5.08667e-05	0.000624357	3.54002	5.0654	2.03945
RLOC_00018192	-1.65304	0.0214104	0.0522945	-0.258182	-2.48543	-3.1953
IGF2	-1.65264	3.20687e-06	0.00012873	6.97416	-6.26501	4.54508
GTSE1	-1.65215	1.73873e-05	0.000319309	4.62604	-5.52379	3.00565
FLACC1	1.65198	0.000982765	0.00498239	2.18337	3.82451	-0.634045
TPM2	-1.65069	0.000646394	0.0036932	5.23295	-3.99983	-0.568396
RLOC_00001940	1.64955	0.00258895	0.0103171	2.16739	3.41603	-1.49712
ENSCAFP00040022868.1	-1.64665	2.21142e-06	0.000102795	5.67761	-6.43189	4.95713
RLOC_00028475	1.64545	0.0631525	0.122108	1.10669	1.96162	-4.07754
BAMBI	1.64214	4.94664e-05	0.000611191	6.9763	5.07722	1.83084
RLOC_00000031	1.64207	0.000355241	0.0023927	1.20227	4.24981	0.176879
RAD54L	-1.63865	4.82737e-05	0.00060177	2.03164	-5.08757	2.00018
RLOC_00007035	-1.63732	0.00654156	0.020933	0.672806	-3.01722	-2.2646
RLOC_00026129	1.63221	1.54752e-05	0.000296442	4.18556	5.57404	3.13806
TRIM34	-1.63115	0.000242955	0.00182902	1.02963	-4.40845	0.407112
TACSTD2	1.63101	2.19497e-05	0.000371298	6.33791	5.4236	2.65488
ENSCAFP00040029625	-1.63089	0.00029221	0.00210235	4.73989	-4.33135	0.251909
RLOC_00027292	-1.63008	9.4095e-08	2.27563e-05	4.69379	-7.9217	8.05593
CLEC2L	1.63002	0.000113222	0.00106922	1.5102	4.7281	1.19439
RLOC_00013249	1.62932	0.000326419	0.00227093	1.5837	4.28513	0.306834
KRT78	1.62915	0.0580958	0.113968	-0.643361	2.00398	-3.8794
SLC36A2	1.62563	0.0337897	0.0744905	1.10506	2.27044	-3.5841
ARHGAP45	-1.62489	0.00108906	0.00535975	1.83994	-3.78145	-0.724492
ENSCAFP00040017411.1	1.6246	1.28739e-05	0.000270467	5.97442	5.65365	3.19813
DNASE1L2	1.62458	0.000894674	0.0046758	4.48738	3.86386	-0.813493
SPTB	-1.62458	0.0365518	0.0791257	1.12321	-2.23263	-3.6288
CITED2	1.62352	0.00148712	0.00682005	3.8737	3.65052	-1.2125
RLOC_00027296	-1.62309	0.000188895	0.00153637	1.89541	-4.51366	0.799226
RLOC_00004262	-1.62282	0.000188212	0.00153267	2.85075	-4.51517	0.851937
ENSCAFP00040036138.1	-1.61825	6.09239e-05	0.000701543	3.62333	-4.98907	1.87037
RBM25	-1.61779	1.43127e-07	2.6575e-05	9.1105	-7.71544	7.60905
RLOC_00008917	1.61585	0.00386508	0.0140431	1.55879	3.24489	-1.81589
IQCG	-1.61519	0.000200301	0.00160137	1.78468	-4.48914	0.734317
RLOC_00013056	-1.61463	0.000742676	0.00407982	1.35312	-3.94178	-0.439418
NQO1	1.61428	1.18303e-05	0.000252331	6.13431	5.69032	3.27422
MMTAG2	-1.61347	2.62217e-05	0.00041971	5.33636	-5.34741	2.54506
RBM24	-1.61295	0.00427155	0.0151224	1.85708	-3.20191	-1.90582
TCOF1	-1.61056	8.38825e-06	0.000208735	4.57702	-5.84009	3.71501
PDZK1IP1	1.60975	0.000586116	0.00344154	3.22166	4.04074	-0.243275
FCHO1	1.60916	0.00804892	0.0245383	0.374426	2.92635	-2.43213
TMEM182	-1.60744	0.0572157	0.112541	1.45109	-2.01168	-4.02211
KIAA1614	-1.60688	0.000364579	0.00243336	2.67724	-4.23897	0.250789
ABCG1	1.60687	0.00181376	0.00792358	1.61075	3.5668	-1.16605
RLOC_00026653	-1.60678	0.00273523	0.010767	1.54232	-3.39265	-1.51936
CCAR1	-1.60644	4.46369e-07	4.76476e-05	8.81719	-7.16963	6.48124
FUT1	-1.60631	2.56953e-05	0.000414717	2.68391	-5.35608	2.66665
NDUFB6	1.60567	1.8204e-06	9.4279e-05	5.38739	6.51988	5.15557
ELOVL1	1.6038	9.59256e-05	0.000956565	3.30176	4.79775	1.45314
FIBIN	1.60343	2.97961e-05	0.000451698	4.50937	5.2928	2.47788
TMEM236	-1.60243	8.00873e-05	0.000844984	3.27183	-4.87369	1.63099
RNF32	-1.60233	0.000614932	0.0035661	3.17545	-4.02069	-0.265197
TMEM38A	-1.60149	0.0129194	0.0353862	0.826974	-2.71593	-2.7939
APOLD1	-1.60142	9.91845e-08	2.36181e-05	3.31571	-7.89564	7.83178
RLOC_00020406	-1.59998	2.85903e-05	0.000443181	4.10281	-5.31044	2.56049
RLOC_00006601	-1.59964	2.86016e-08	1.34882e-05	4.20212	-8.52324	9.15375
CKAP2L	-1.59863	7.81081e-06	0.000201657	5.73413	-5.8713	3.71058
ENSCAFP00040029795.1	-1.59805	0.005656	0.0186899	1.2291	-3.08055	-2.12871
RLOC_00004032	-1.59805	0.005656	0.0186899	1.2291	-3.08055	-2.12871
RLOC_00010742	1.59602	3.12071e-05	0.00046534	4.506	5.27305	2.43303
RLOC_00025325	-1.59591	2.72604e-05	0.000428797	4.03305	-5.33079	2.61189
CYYR1	-1.59504	2.87936e-06	0.000123797	7.35966	-6.31322	4.64363
UBE2QL1	1.59489	0.0047466	0.0163516	0.791889	3.15645	-1.99366
RLOC_00006114	-1.59462	2.10403e-07	3.30415e-05	4.39793	-7.52839	7.27615
DECR1	1.59378	0.00244976	0.00989493	2.69922	3.43951	-1.50564
SLC1A5	1.59124	7.91443e-06	0.000201657	6.03901	5.86553	3.67529
RLOC_00017099	-1.59119	0.0101461	0.0293646	0.409521	-2.82396	-2.61575
RLOC_00026036	-1.59051	0.0052421	0.0176309	1.19542	-3.1135	-2.06663
NAA16	-1.59007	9.14126e-06	0.000219426	6.72337	-5.80255	3.51264
A2M	1.58988	0.0038149	0.0138992	1.32159	3.25049	-1.80056
TMEM151B	-1.58951	5.02634e-06	0.000160739	2.54454	-6.06525	4.10638
WDR31	-1.5893	0.00576636	0.0189978	1.55398	-3.07215	-2.15025
PLSCR2	-1.58834	0.00836559	0.0253046	0.347389	-2.90936	-2.4731
RHAG	-1.58803	0.097344	0.172213	-1.66774	-1.73501	-4.18579
SLC5A8	1.5871	0.000381169	0.00251481	3.20131	4.2204	0.16227
SNRNP48	-1.58633	1.923e-07	3.21334e-05	6.43408	-7.57186	7.34072
FARP2	-1.5858	7.747e-06	0.000201325	2.59457	-5.87489	3.73376
HSPB7	-1.58516	0.0392994	0.0835774	0.782459	-2.19753	-3.65625
STAB1	-1.58501	0.00619188	0.0200372	0.857664	-3.04118	-2.21096
RLOC_00004411	-1.58496	0.00476452	0.0163988	2.40972	-3.15482	-2.05484
RLOC_00024703	-1.58459	5.49959e-05	0.000659355	2.77128	-5.03236	1.98131
CMA1	1.58388	0.0126218	0.0347368	0.628756	2.72641	-2.77542
ENDOU	1.58352	0.000203827	0.00161977	6.35638	4.48184	0.456956
RNF182	1.58178	0.00299178	0.011482	2.44552	3.35446	-1.65497
ENSCAFP00040011010.1	1.58132	0.000363079	0.00242753	1.71964	4.2407	0.232386
RLOC_00015282	-1.58122	0.00263281	0.0104328	1.57536	-3.40889	-1.48676
DOP1B	1.58079	7.69827e-06	0.000200934	4.12106	5.87765	3.81582
ADAMTS19	-1.58012	7.64284e-06	0.000200683	5.09362	-5.88082	3.77316
RLOC_00014376	-1.57967	0.000607623	0.00353696	1.47995	-4.02568	-0.251792
ENSCAFP00040038298.1	-1.57953	5.85264e-05	0.000684732	2.51625	-5.00604	1.90969
ENSCAFP00040017072.1	-1.57714	0.0770266	0.142832	-0.437421	-1.85916	-4.06727
AHRR	1.57675	0.0114689	0.0323159	0.506705	2.76934	-2.70111
RLOC_00008969	-1.57647	0.000487526	0.00302442	2.55642	-4.11766	-0.0105493
RLOC_00012118	-1.57633	0.000642408	0.00367994	0.875855	-4.00242	-0.400873
STC1	-1.57597	4.9885e-07	4.94948e-05	4.15566	-7.1173	6.44343
KIF15	-1.57582	9.91447e-07	6.8669e-05	6.09325	-6.79763	5.73099
ANKRD23	-1.57428	0.000990938	0.00501397	2.08654	-3.82104	-0.637646
SOD3	-1.57379	0.000922348	0.00476263	1.77013	-3.8511	-0.584848
RLOC_00009090	-1.57363	2.1747e-05	0.000368675	5.30146	-5.42758	2.7309
ENSCAFP00040020726.1	1.57301	0.0042338	0.0150162	1.9235	3.20573	-1.91448
HOXD4	-1.57155	0.000305203	0.00216099	1.80876	-4.31319	0.374472
UPF2	-1.57118	1.03923e-07	2.40077e-05	7.44981	-7.87259	7.93526
RLOC_00022041	-1.56905	0.000294373	0.00211136	2.84496	-4.32827	0.438994
JCHAIN	-1.56899	6.08905e-06	0.000177823	4.24625	-5.98062	4.04319
ENSCAFP00040010930.1	1.56897	2.06588e-05	0.00035767	5.99746	5.44962	2.72912
SMC4	-1.568	1.31224e-07	2.60396e-05	9.05804	-7.75791	7.69529
ALOXE3	1.56734	0.000130865	0.00117218	3.75301	4.66735	1.11901
NINJ2	1.56505	0.00124342	0.00591265	1.65196	3.7258	-0.8393
ATP6V0A4	1.56502	0.000252894	0.00188459	4.94449	4.3917	0.352456
RLOC_00015888	-1.56469	2.16407e-06	0.000102046	3.64079	-6.44165	5.03282
SLC5A1	1.56343	0.130208	0.215731	1.56699	1.57476	-4.71434
NPHP1	-1.563	7.42979e-06	0.000197253	2.99729	-5.89321	3.83429
GPR63	-1.56242	0.00815421	0.0247764	1.60518	-2.92063	-2.44552
PIK3IP1	1.5608	6.814e-06	0.000187961	3.02563	5.93116	3.93014
RLOC_00027891	-1.56068	0.0117948	0.032969	0.608048	-2.7568	-2.724
ATG9B	1.5601	0.00405603	0.014539	3.82599	3.22417	-2.15294
KRT80	1.55763	4.69271e-06	0.000155377	6.03042	6.09564	4.19198
RLOC_00024481	-1.55759	0.000885632	0.00463886	1.91728	-3.86811	-0.541255
DUSP8	1.55734	0.00552734	0.0183667	2.66953	3.09053	-2.24286
RLOC_00024038	-1.55691	0.00716258	0.0224463	0.955646	-2.97757	-2.32419
METRNL	1.55667	4.50321e-05	0.000576039	4.63169	5.11704	2.0641
TNFRSF14	1.55561	0.00269006	0.0106135	1.63427	3.39974	-1.50594
C4orf54	-1.55482	0.045249	0.0933198	1.65622	-2.12858	-3.86822
PDE4D	-1.55287	4.80082e-08	1.66488e-05	6.85247	-8.25864	8.70323
ATP2A1	-1.5526	0.0297932	0.0676293	1.14498	-2.3305	-3.47356
WNT3	1.55249	0.000194288	0.00156218	2.60416	4.50189	0.82486
GSDMA	1.55208	3.01032e-07	4.19763e-05	6.57023	7.35651	6.89296
DUSP5	1.55057	5.10909e-06	0.000162	4.25894	6.05803	4.20468
KLK5	1.55025	0.000348727	0.00236599	4.53397	4.25753	0.0873914
PPIG	-1.54992	1.38538e-07	2.65074e-05	8.71481	-7.73136	7.64284
CHST1	-1.54854	0.0012507	0.00594363	2.9891	-3.72335	-0.900396
NRIP3	1.54818	4.06927e-06	0.000142821	5.9777	6.15888	4.33493
PADI1	1.54652	0.000278696	0.00202709	4.39307	4.35113	0.319548
CFAP54	-1.5458	0.00468819	0.0161973	1.61648	-3.16179	-1.97666
MAP6D1	-1.54517	0.000114495	0.00107605	2.23155	-4.72341	1.28121
NUP210	-1.54372	0.000268515	0.00197438	2.74724	-4.36667	0.52772
ENSCAFP00040005337.1	1.54318	0.00206944	0.00872774	1.22773	3.51104	-1.28876
RLOC_00003346	-1.54274	0.0169319	0.0434957	0.544109	-2.59338	-3.00276
SLC3A2	1.54201	3.91625e-05	0.000529858	4.767	5.17635	2.18755
PLAC8	-1.54152	0.0560557	0.110611	0.0318363	-2.022	-3.87272
SGCG	-1.54122	0.0299163	0.0678255	0.336758	-2.32854	-3.42897
CASQ1	-1.53943	0.0963637	0.170791	0.168313	-1.74046	-4.25855
BFSP1	-1.53861	0.000159925	0.00136532	1.72502	-4.58333	0.916976
CEP290	-1.53854	7.00784e-07	5.70881e-05	7.11797	-6.95832	6.04928
CDKN2AIP	1.53762	4.90808e-05	0.000608495	5.33952	5.08054	1.91844
ENSCAFP00040039124.1	-1.53699	0.000375871	0.00248833	2.17534	-4.22624	0.222331
ENSCAFP00040039162.1	-1.53699	0.000375871	0.00248833	2.17534	-4.22624	0.222331
ENSCAFP00040030010.1	-1.53657	0.00439735	0.0154599	2.74159	-3.18941	-2.02087
ENSCAFP00040028447.1	-1.536	1.00584e-05	0.000231527	4.45768	-5.76087	3.54622
ENSCAFP00040006119.1	1.53438	7.68509e-06	0.000200929	5.41731	5.8784	3.73569
IFI27L2A	1.53438	7.68509e-06	0.000200929	5.41731	5.8784	3.73569
NSRP1	-1.53354	3.51935e-07	4.58081e-05	6.92146	-7.28213	6.73477
PLTP	1.53293	0.000425606	0.0027255	2.14762	4.17437	0.114401
KRT85	1.53218	0.00116223	0.00563108	10.1345	3.75416	-1.30588
CGN	1.53156	0.00415978	0.0148208	2.33409	3.21332	-1.93819
ATP6V1A	1.53142	5.90125e-06	0.000173649	4.78017	5.99442	4.03547
RLOC_00022726	-1.53101	4.56068e-07	4.83494e-05	5.04909	-7.1595	6.52781
ENSCAFP00040002131.1	-1.53088	3.49074e-05	0.000494778	3.37668	-5.22529	2.40851
RLOC_00014065	-1.53087	0.00737883	0.0229428	2.05747	-2.96453	-2.4028
SPINK6	1.52837	0.0330816	0.0731586	0.748499	2.28059	-3.53612
BBC3	1.52807	2.37039e-05	0.000392394	3.00178	5.39063	2.77171
HSPB8	1.52643	3.98859e-05	0.000536947	7.07721	5.16857	2.04042
SOX10	1.52543	0.0375831	0.0808102	0.223825	2.21918	-3.60029
MCM10	-1.52523	0.000111112	0.00105509	3.98726	-4.736	1.26377
SERTAD1	1.52515	0.00246887	0.00995136	3.16152	3.43621	-1.58159
MS4A2	1.52444	0.0430615	0.0897651	0.188083	2.15292	-3.69947
RLOC_00010442	-1.52381	2.18502e-06	0.000102174	3.88505	-6.4373	5.0309
RLOC_00026542	-1.52305	0.00355194	0.0131116	0.783797	-3.28111	-1.77183
CACNB2	-1.52208	0.000142153	0.00124801	2.34841	-4.63267	1.09817
PSMD7	-1.52204	5.1175e-06	0.000162	7.30631	-6.0573	4.07337
ENSCAFP00040028416.1	-1.52184	1.4224e-05	0.00028615	4.45053	-5.61048	3.2106
RLOC_00002423	-1.52174	0.00276749	0.0108609	2.18627	-3.38766	-1.5489
RLOC_00023325	-1.5217	0.0143574	0.0382683	4.1523	-2.66833	-3.36222
NDUFA4	1.52013	0.000517199	0.00316037	5.7516	4.09299	-0.418929
CCDC115	1.51915	0.000130205	0.00116762	4.67267	4.66947	1.02579
PDE7B	-1.51865	6.11069e-06	0.000177834	3.5191	-5.97906	4.04983
ADAMTS10	-1.51841	0.000203901	0.00161977	2.06254	-4.48169	0.755578
IL17RB	-1.51745	6.13863e-05	0.000703805	1.83309	-4.98588	1.75974
RLOC_00022859	1.51729	0.0977929	0.172691	-0.604513	1.73253	-4.22326
ARMC6	-1.51681	3.23123e-05	0.000473607	3.35262	-5.25821	2.48196
RLOC_00014222	-1.51633	8.24994e-08	2.13935e-05	5.26367	-7.98696	8.18939
WNT16	1.5162	0.00462891	0.0160283	2.57236	3.16728	-2.06557
MAN1A1	1.51613	5.373e-06	0.000165581	4.45654	6.03578	4.14552
FAM110C	1.51462	0.00908466	0.0269682	2.12679	2.87296	-2.60443
ENSCAFP00040002074.1	-1.51397	4.81231e-05	0.000601188	3.36996	-5.08889	2.10614
RELT	1.51073	0.00808261	0.0246023	0.762467	2.92452	-2.42115
TSPYL2	-1.51	4.65644e-05	0.000586679	3.22031	-5.10285	2.14094
ADIRF	1.50914	2.20063e-05	0.00037161	5.88036	5.42249	2.67208
PCDHB7	-1.50896	0.000543734	0.00326959	2.18263	-4.07209	-0.105498
RLOC_00020050	-1.50894	0.00798513	0.0243823	0.999387	-2.92985	-2.41068
KIT	1.50843	5.06176e-05	0.000622782	4.80525	5.06748	1.9328
RLOC_00020099	-1.50813	9.1606e-05	0.000927324	2.55752	-4.81712	1.50732
EPHB1	1.50798	0.00176078	0.00774525	2.47917	3.57931	-1.18274
ANO3	1.50798	0.00392415	0.0141779	2.07793	3.23838	-1.86168
RLOC_00010431	-1.50702	0.015782	0.0411583	0.919542	-2.62543	-2.95492
SCN1A	-1.50663	0.0164111	0.0423916	0.887437	-2.60763	-2.98393
RLOC_00028326	-1.50505	0.0012417	0.00590808	1.73687	-3.72638	-0.839404
GSDMA3	1.505	4.17623e-07	4.76476e-05	6.51107	7.20106	6.57013
HOXA6	-1.50478	0.00132611	0.00622741	1.65031	-3.69874	-0.898734
CARD14	1.50434	0.0221837	0.0536918	-0.0334619	2.46897	-3.20785
CA13	1.50411	0.0166694	0.04293	4.00745	2.60051	-3.4939
CCDC85C	1.50397	3.01485e-05	0.000455702	4.40692	5.28778	2.47296
PPFIA4	-1.50378	0.000644649	0.00368868	1.53853	-4.00096	-0.295124
LRRC39	-1.50297	0.0140309	0.0376717	1.47886	-2.67873	-2.89038
LHX6	-1.50049	0.0026277	0.0104265	1.85097	-3.40972	-1.48693
ATP6AP1	1.50034	6.22114e-06	0.000179647	5.93476	5.97118	3.91677
CCL2	-1.49972	0.00789776	0.0241632	1.94222	-2.93469	-2.44394
BTNL9	-1.49964	5.82562e-06	0.000172078	5.28936	-6.0001	4.02395
OAS1	-1.49843	0.00276632	0.010859	1.36162	-3.38784	-1.53336
ZNF142	-1.49807	4.8272e-07	4.91683e-05	4.79313	-7.13275	6.47797
HELZ2	1.49795	0.00265733	0.0105111	0.69716	3.40495	-1.53486
DUSP2	1.49716	3.16817e-06	0.000128263	4.48924	6.27044	4.65674
HSBP1L1	1.49683	0.0123155	0.0340758	0.996752	2.73744	-2.76415
PHF21B	-1.4968	0.000399975	0.00261436	2.4391	-4.20029	0.170705
HK1	1.49644	1.88328e-08	1.16598e-05	5.22785	8.74021	9.62334
RLOC_00001738	-1.49581	0.00556567	0.0184545	2.50643	-3.08754	-2.20789
GSTP1	1.49236	0.000323776	0.00225739	2.04919	4.28852	0.355655
ARHGAP26	-1.49087	6.2377e-07	5.51698e-05	4.86928	-7.0126	6.22755
PAXBP1	-1.48999	4.29391e-07	4.76476e-05	6.72782	-7.18793	6.54104
PPP1R15A	1.48841	0.00181138	0.00791768	2.1639	3.56735	-1.18032
RLOC_00010883	1.48787	0.00037649	0.00249137	5.71161	4.22555	-0.107054
KIF5A	-1.487	7.71201e-05	0.000825495	2.86639	-4.88959	1.67418
P3H1	-1.48694	6.12819e-05	0.000703395	3.79779	-4.98659	1.84863
RLOC_00029055	-1.48649	0.00229116	0.00942151	0.822367	-3.46792	-1.41921
ENSCAFP00040003752.1	-1.48529	0.000146602	0.00127837	1.88674	-4.61975	1.02222
BBS1	-1.48472	1.78093e-05	0.000324678	4.99793	-5.51346	2.94811
KIAA0319L	-1.48463	3.62463e-07	4.63653e-05	5.91462	-7.26813	6.7275
SLC6A6	1.48431	1.34835e-06	7.93525e-05	5.46507	6.65652	5.44562
TRIM66	1.48429	0.0123055	0.0340542	0.811113	2.7378	-2.75762
ENSCAFP00040025897.1	1.48398	0.000504769	0.0031102	5.79328	4.10314	-0.398886
FAM98C	-1.48376	0.000351608	0.00237858	4.3555	-4.2541	0.114818
SLC20A2	1.48347	7.31198e-05	0.000793096	4.04804	4.91205	1.64677
CTH	1.48304	0.0023149	0.00947483	4.64786	3.46354	-1.74864
ENSCAFP00040002664.1	1.48304	0.0023149	0.00947483	4.64786	3.46354	-1.74864
EXOSC9	-1.4828	4.84659e-05	0.00060205	5.01533	-5.08588	1.96746
B4GALNT3	-1.48148	2.57614e-05	0.000414717	4.17947	-5.35498	2.65302
RLOC_00011120	-1.48135	0.00189024	0.00815417	1.61424	-3.54935	-1.20322
CCDC149	-1.48096	0.00110055	0.00540259	2.33551	-3.77704	-0.735305
TMEM184A	1.48002	0.000967857	0.00493104	2.02448	3.83092	-0.617481
RIPOR3	1.4798	0.000914513	0.00475353	3.43365	3.85467	-0.693558
RBP7	-1.47744	0.00104962	0.0052206	2.28003	-3.79692	-0.69209
SLC39A8	1.47731	4.12224e-06	0.00014338	5.66311	6.15313	4.3355
RLOC_00022664	1.4772	0.0218297	0.0531135	-0.207331	2.47644	-3.19952
PTH1R	-1.47707	3.7319e-05	0.000514358	4.61563	-5.19686	2.25921
RAB11FIP4	1.47622	0.000462689	0.00290139	3.09032	4.13949	-0.0101089
CCDC66	-1.47617	8.67095e-06	0.00021415	7.11558	-5.82561	3.55395
ENSCAFP00040032507	1.47574	2.17568e-06	0.000102046	4.44839	6.43924	5.02347
ENSCAFP00040032561	1.47549	2.1542e-06	0.000102046	4.4675	6.44371	5.03237
ARMC4	-1.47529	0.0180992	0.0458419	1.29096	-2.56287	-3.08588
SERPINB2	1.47461	0.000218755	0.00170316	4.39959	4.4523	0.55115
STX11	1.47338	0.085573	0.155205	0.0712548	1.80384	-4.18401
PRPF38B	-1.47308	2.91403e-08	1.34882e-05	7.67856	-8.51362	9.1895
TAL1	-1.47275	0.000712264	0.00396053	1.62301	-3.95927	-0.36829
TEX264	1.47268	9.5754e-05	0.000955693	3.48465	4.7985	1.43925
RLOC_00000662	-1.47182	1.69312e-06	9.10235e-05	7.61965	-6.55278	5.16625
RLOC_00005147	1.47114	0.021294	0.0521279	1.22419	2.48796	-3.2263
PAPSS2	1.47041	1.11349e-05	0.000244117	3.32114	5.71663	3.48417
PITX2	-1.46942	0.00189376	0.00816254	2.05355	-3.54856	-1.20831
IFI27L2	1.46819	1.05874e-05	0.000237831	5.48701	5.73855	3.41504
MYOG	-1.46756	0.0600588	0.117151	-0.897604	-1.98716	-3.89795
STAB2	-1.46731	0.00812574	0.0246996	0.977134	-2.92217	-2.42483
RLOC_00005171	1.467	0.00950405	0.0278605	2.00494	2.85298	-2.62945
KIF20B	-1.46325	4.75088e-06	0.000156455	7.92828	-6.09018	4.13784
MUSTN1	-1.4631	0.0160161	0.0416283	1.25308	-2.61873	-2.98181
DBI	1.46181	8.78743e-06	0.000215209	7.37474	5.81978	3.53288
HOXC10	-1.46143	2.73256e-06	0.000120104	5.19203	-6.33669	4.77093
FLVCR2	1.46127	0.000401017	0.00261675	2.28091	4.19921	0.168492
RGS7BP	1.4606	0.0235536	0.0563117	1.00111	2.44108	-3.28913
MYH2	-1.45975	0.191895	0.291794	3.48796	-1.34824	-5.44362
MECOM	-1.45954	1.06243e-05	0.000237857	3.60847	-5.73704	3.52808
SDC1	1.4588	8.54954e-05	0.000887523	7.37372	4.84617	1.27988
LPCAT4	-1.45843	1.61625e-05	0.000302496	4.08519	-5.55528	3.10802
RNF145	1.45827	3.70716e-05	0.000512998	5.94576	5.19969	2.1535
ENSCAFP00040003656.1	-1.45749	3.77569e-07	4.71292e-05	6.7258	-7.24877	6.66807
UBE3D	-1.45749	4.72277e-05	0.000592317	4.04368	-5.09685	2.07865
RNF38	1.45695	0.000352139	0.00238009	2.66958	4.25347	0.274924
RNF180	1.45561	0.00733167	0.0228237	2.41593	2.96734	-2.45764
CEP295	-1.45499	7.10438e-07	5.75715e-05	6.29141	-6.95196	6.05259
ENSCAFP00040033160.1	-1.4548	2.52317e-07	3.71939e-05	6.591	-7.44098	7.06894
TMEM9B	1.45463	3.78404e-06	0.000137583	6.04709	6.1912	4.40298
LONRF2	1.45428	0.000419285	0.00270066	2.25043	4.18061	0.128396
STS	1.45345	0.000518572	0.00316383	1.77552	4.09188	-0.0738092
UBL3	1.45234	1.04789e-08	9.01065e-06	6.55154	9.05008	10.1992
ADGRG3	-1.45171	0.000643834	0.00368538	1.46157	-4.00149	-0.297397
RLOC_00024444	-1.45126	0.0219232	0.0532728	1.36502	-2.47446	-3.25055
ENSCAFP00040030203.1	-1.45073	0.00802487	0.0244891	2.23328	-2.92767	-2.49282
SFI1	-1.45058	0.000208622	0.00164496	3.47559	-4.47212	0.711011
ENSCAFP00040035963.1	-1.45056	1.68257e-06	9.10235e-05	5.78121	-6.55561	5.21917
RLOC_00026593	-1.45025	0.000151399	0.0013106	3.11285	-4.60627	1.04042
RLOC_00022569	-1.45019	0.00163288	0.00730667	1.53614	-3.61112	-1.08135
RLOC_00011673	-1.45002	0.00173314	0.00765134	2.63302	-3.58599	-1.17216
ENSCAFP00040029110.1	-1.4492	0.000227761	0.00175042	2.23008	-4.43544	0.67075
ENSCAFP00040015407	-1.44781	0.00112295	0.0054902	4.92727	-3.76859	-1.07593
ENSCAFP00040010365.1	-1.44759	0.0234351	0.0561347	0.920414	-2.44343	-3.26788
ANO1	1.44753	0.000561873	0.00334359	2.63335	4.05838	-0.151436
CALM	1.44741	3.95426e-06	0.000140699	9.63481	6.17162	4.30799
RLOC_00005813	-1.44722	0.00432811	0.0152772	1.4359	-3.19624	-1.9066
MYL2	-1.44646	0.233326	0.340091	2.05123	-1.22708	-5.21827
UPF3B	-1.44487	8.24116e-08	2.13935e-05	6.33973	-7.98749	8.17651
IFFO1	-1.4445	0.00153376	0.00698425	1.44782	-3.63752	-1.03373
ENSCAFP00040015268.1	1.44445	9.85508e-06	0.000228349	3.49484	5.76976	3.59897
CEP85L	-1.44418	2.11339e-07	3.30415e-05	4.77142	-7.52625	7.2781
ID3	1.44377	0.000327967	0.00227849	5.92616	4.28315	0.0123094
RLOC_00016358	1.44376	0.000334235	0.0023019	5.92363	4.27525	-0.00604093
MITF	1.44314	1.934e-07	3.21334e-05	6.24173	7.5691	7.33556
PSMB5	1.44293	0.000116619	0.00108737	6.44682	4.71569	1.00021
RLOC_00006336	-1.44187	5.53102e-05	0.000661364	6.33241	-5.02995	1.74508
CCDC18	-1.43994	1.06024e-05	0.000237831	7.22573	-5.73794	3.35185
CHTF18	-1.43954	0.00485661	0.016638	1.31766	-3.14655	-2.00245
CCDC191	-1.43937	1.2184e-06	7.47621e-05	5.12322	-6.7029	5.56449
ANKRD12	-1.439	3.73088e-06	0.000137583	8.6376	-6.19749	4.37169
OVOL3	-1.43813	0.0111905	0.0316705	0.946622	-2.78032	-2.68169
SASS6	-1.43813	4.85523e-06	0.000157877	4.79622	-6.08057	4.23153
SMAGP	1.43812	2.59071e-05	0.000415964	4.18971	5.35257	2.63633
SCML2	-1.43776	0.00235215	0.00958322	1.55243	-3.45677	-1.39087
CLDN1	1.43774	1.2452e-07	2.53595e-05	8.3679	7.78361	7.74936
ENSCAFP00040012404.1	-1.4368	0.00166316	0.00741213	1.61763	-3.60338	-1.09401
C1orf210	1.43677	0.00292281	0.0113095	1.0926	3.3644	-1.58271
ENSCAFP00040024619.1	-1.43633	0.0369592	0.0798068	0.449706	-2.22728	-3.59194
GGT6	1.43528	9.16057e-06	0.000219485	3.21499	5.80163	3.66599
WIPI1	1.43429	4.34757e-07	4.76476e-05	6.26397	7.18207	6.53531
RLOC_00005999	1.43383	0.154758	0.247197	6.261	1.4759	-5.73031
IL6R	1.43344	3.18164e-05	0.000471666	2.22662	5.2648	2.43884
FGF18	-1.43312	4.37126e-06	0.000146447	4.26879	-6.12709	4.35967
CPAMD8	-1.43291	0.00637684	0.0205413	0.903614	-3.02835	-2.23116
CENPJ	-1.43155	3.70125e-06	0.000137583	6.24594	-6.20105	4.42159
NR6A1	-1.43042	3.55691e-05	0.000501401	6.18972	-5.2173	2.18717
ENSCAFP00040010643.1	-1.42976	0.000253365	0.00188629	4.04537	-4.39092	0.46249
ANKLE1	-1.42951	0.000162256	0.0013814	1.91456	-4.57727	0.941464
NKAPD1	-1.42887	4.27798e-06	0.000144761	7.35469	-6.13666	4.2498
RLOC_00026456	-1.42838	0.000237809	0.00180432	2.2875	-4.4174	0.636229
RLOC_00006252	-1.42792	9.48073e-07	6.76234e-05	4.27949	-6.81826	5.8314
FAM120B	-1.42726	4.8566e-07	4.91683e-05	5.09393	-7.1299	6.46448
ALDH1A1	-1.42654	0.0100664	0.0292047	1.93431	-2.82747	-2.65634
PHF14	-1.42643	4.12502e-07	4.76476e-05	7.57422	-7.20689	6.56813
RLOC_00004784	1.4258	0.000702031	0.00391569	1.3492	3.96532	-0.369641
UGCG	1.42567	4.55836e-08	1.66488e-05	8.16681	8.28491	8.74497
SEL1L2	-1.42543	0.00392895	0.0141919	1.2451	-3.23785	-1.82711
KRBOX4	-1.42462	0.0406091	0.0856565	0.615242	-2.18157	-3.67332
UNC93A	1.42436	3.2293e-05	0.000473607	2.96766	5.25846	2.48339
HMGCLL1	-1.42428	0.0200542	0.0496955	0.978768	-2.5157	-3.14731
RLOC_00014220	-1.42417	0.000741447	0.00407677	2.42959	-3.94248	-0.386998
XRCC3	-1.4235	0.000289228	0.0020841	2.26017	-4.33564	0.460217
ASNS	-1.42291	6.65945e-06	0.00018775	4.11039	-5.94124	3.96002
ENSCAFP00040036125.1	-1.42146	3.47951e-05	0.000494091	4.25363	-5.22666	2.35529
FMO2	1.42112	0.128266	0.213267	1.75336	1.58322	-4.74741
TMEM213	1.42061	0.0451898	0.0932542	1.4139	2.12922	-3.86325
EFR3B	1.42039	0.00186423	0.00806667	2.35263	3.5552	-1.22412
MFAP3L	1.42006	2.82604e-05	0.000439781	5.50565	5.3154	2.44687
RARRES1	1.41968	1.51908e-05	0.00029501	2.8174	5.58205	3.1767
TOR4A	1.41918	0.00395983	0.0142768	1.2291	3.23449	-1.83196
CHST14	1.41876	8.24767e-06	0.000206232	2.59588	5.84748	3.71037
RLOC_00004312	1.41778	0.00128643	0.00606683	2.36394	3.71151	-0.888886
CHADL	-1.41624	0.000468758	0.00293031	3.29958	-4.13405	-0.0376871
DENND2B	-1.4159	0.000451654	0.00285102	2.03712	-4.14957	0.0546639
YPEL5	1.41532	1.19442e-06	7.39492e-05	5.6955	6.71201	5.55503
ZNF605	-1.41402	6.8076e-05	0.000754785	5.02265	-4.9422	1.63166
CALHM5	1.41401	0.00266338	0.0105297	2.64591	3.40398	-1.57873
MEIS1	-1.41301	1.53402e-07	2.72915e-05	5.30533	-7.68161	7.58445
TUBB4B	1.41221	9.23758e-05	0.000932068	8.00759	4.8136	1.19348
ENSCAFP00040028512.1	-1.41118	0.0164972	0.0425784	1.35132	-2.60525	-3.01735
RRAGA	1.40991	0.000506801	0.00311396	5.50149	4.10147	-0.381586
RLOC_00006806	-1.40918	0.000306099	0.00216536	2.45338	-4.31196	0.412338
APOE	1.40869	0.00022337	0.00172866	5.47991	4.44357	0.419743
ZBTB16	-1.40865	0.000407395	0.00264388	4.7902	-4.19262	-0.0843184
GALNS	-1.40792	0.00140298	0.00651328	1.70452	-3.67504	-0.945171
RLOC_00026699	-1.40777	0.00104662	0.00521056	2.70571	-3.79812	-0.719154
HOXC6	-1.40695	3.6121e-06	0.000135643	5.34795	-6.21191	4.48705
SAPCD2	-1.40669	2.1281e-05	0.00036505	3.84526	-5.43688	2.85813
ENSCAFP00040039842.1	1.40624	1.10965e-05	0.000243783	3.51516	5.71813	3.48588
EHD2	-1.40569	2.15137e-05	0.000367005	3.29851	-5.43221	2.86428
BCHE	1.40479	0.0198749	0.0493539	1.06942	2.51984	-3.15727
CCDC39	-1.40462	0.00879629	0.0262937	1.69159	-2.88721	-2.51834
ENSCAFP00040005936.1	-1.40419	0.0541162	0.107593	1.60215	-2.03968	-4.0243
RLOC_00017592	-1.4038	2.37021e-05	0.000392394	5.98516	-5.39066	2.5984
RLOC_00011027	-1.4032	1.26596e-05	0.000266592	6.38995	-5.66093	3.19943
ENSCAFP00040013285.1	-1.4021	0.00491257	0.0167815	1.17632	-3.1416	-2.01276
NOP56	-1.4021	0.000121156	0.00111357	6.59822	-4.69968	0.961307
SMC2	-1.40181	1.27328e-06	7.69838e-05	7.4491	-6.68272	5.4512
ENSCAFP00040010630.1	-1.40107	0.000192306	0.0015535	4.18551	-4.50617	0.711247
ELOVL5	1.4007	0.000192641	0.00155355	4.82891	4.50545	0.625431
APLNR	-1.40015	0.00404163	0.0145008	2.75185	-3.2257	-1.95136
CEP83	-1.39909	9.64355e-07	6.78467e-05	6.09093	-6.8104	5.7563
EWSR1	-1.39861	2.22887e-08	1.27772e-05	6.932	-8.65235	9.45744
KIAA1549L	-1.39794	2.82095e-05	0.000439705	3.09913	-5.31617	2.60969
RLOC_00016942	-1.39603	6.9579e-05	0.000765963	3.36932	-4.93298	1.75598
RLOC_00004013	-1.39594	0.00510911	0.0172661	1.54914	-3.12463	-2.04952
ARID4B	-1.39567	1.39234e-06	8.03221e-05	9.09398	-6.64185	5.34885
ALOX5AP	1.39562	0.0530635	0.105911	0.431878	2.04952	-3.87022
STAC	-1.39508	0.000135461	0.00120015	2.3807	-4.65288	1.14583
KRBA1	-1.39501	0.00022502	0.00173671	2.76963	-4.4405	0.688519
GLB1L3	-1.39434	0.0100925	0.029264	1.53367	-2.82632	-2.62247
RLOC_00021781	-1.39431	0.000910091	0.0047367	2.5479	-3.8567	-0.579475
RLOC_00004925	1.3943	1.69792e-06	9.10235e-05	5.33291	6.55149	5.22403
COL9A2	1.39282	0.0200181	0.0496239	2.91949	2.51653	-3.45344
CCM2L	-1.39226	0.0338948	0.0747009	0.20837	-2.26895	-3.51847
VSIG8	1.39222	0.0012371	0.00588982	4.66896	3.72794	-1.15493
VGLL2	-1.39157	0.0845167	0.153665	-0.39665	-1.81041	-4.13182
ENSCAFP00040010736.1	-1.3914	0.000221364	0.00171721	4.11537	-4.44734	0.583493
RUNX1T1	-1.39133	1.89598e-06	9.51189e-05	7.30085	-6.50145	5.05828
FTSJ3	-1.39131	3.05941e-05	0.000459298	5.72191	-5.28151	2.36177
ENSCAFP00040000149.1	1.39036	0.000145284	0.00127045	3.71427	4.62354	1.01874
VBP1	1.39005	6.10236e-05	0.000701726	5.05763	4.98838	1.72558
TLCD1	1.3885	0.00166591	0.00741799	2.14705	3.60268	-1.10673
DLG4	-1.38844	0.0012638	0.00598932	2.3521	-3.71897	-0.86324
CASP14	1.38817	0.00119511	0.00575542	6.01838	3.74245	-1.25299
RLOC_00014792	-1.38702	0.000374694	0.0024848	1.79978	-4.22755	0.201402
RAD54B	-1.38478	0.000743752	0.004082	2.50478	-3.94118	-0.394452
RLOC_00018148	-1.38471	0.0171116	0.0438498	0.828752	-2.58856	-3.01626
RLOC_00020253	1.38435	8.77107e-05	0.000904478	4.51598	4.83541	1.42296
SP5	1.38286	0.0207564	0.0510759	0.679884	2.4998	-3.16848
RLOC_00011426	-1.38251	0.0116875	0.0327539	1.77392	-2.76089	-2.76665
SLC6A20	1.38247	0.0902445	0.162061	-0.66628	1.7756	-4.16821
ZFC3H1	-1.38226	3.77316e-06	0.000137583	7.54637	-6.19248	4.37118
UFSP2	-1.38182	9.63895e-06	0.000226048	5.95434	-5.77942	3.48758
CHL1	1.38174	6.79543e-06	0.000187961	6.07448	5.93236	3.82225
SDE2	1.38152	3.23024e-05	0.000473607	4.47057	5.25834	2.39842
RLOC_00001601	-1.3804	1.49015e-05	0.000293193	5.21594	-5.59036	3.10339
GPR157	1.38038	2.1677e-06	0.000102046	6.06102	6.4409	4.95271
TOLLIP	1.38028	1.17348e-05	0.000251219	4.80416	5.69384	3.35954
SLC36A1	1.37929	5.05804e-06	0.000161419	4.68263	6.06247	4.18982
RHPN2	1.37928	8.30407e-08	2.13935e-05	4.14542	7.98371	8.15943
RLOC_00010549	-1.37893	1.0067e-05	0.000231527	3.66557	-5.76049	3.57805
TMEM43	1.37875	6.12082e-06	0.000177834	5.46112	5.97833	3.95532
RLOC_00002539	1.37812	0.0010104	0.00508252	3.08504	3.81289	-0.745427
PLAAT3	1.37727	1.24133e-06	7.56429e-05	4.19321	6.69436	5.57162
EAF1	1.37648	4.70003e-05	0.000590959	5.9075	5.0989	1.92054
ENSCAFP00040032126.1	-1.37642	0.000300075	0.00213543	4.65828	-4.32026	0.225694
ZNF607	-1.37514	1.31177e-05	0.000271801	5.95668	-5.64552	3.18326
PTGS1	1.37503	0.000519285	0.00316575	2.96617	4.0913	-0.109146
CLDND1	1.37445	4.88687e-07	4.91683e-05	5.17381	7.12697	6.45198
PDIA6	1.37386	3.26447e-06	0.000129891	6.15024	6.25706	4.54441
RLOC_00016177	1.37306	0.0132321	0.0359941	1.1836	2.70517	-2.83424
ENSCAFP00040027627.1	-1.37258	1.38711e-05	0.000282124	5.95905	-5.62135	3.12797
ANKRD1	-1.37247	0.162182	0.256593	1.12718	-1.44855	-4.763
L1TD1	-1.37226	0.000347857	0.00236353	1.74911	-4.25857	0.261665
PPCDC	1.37216	0.00036022	0.00241572	1.83283	4.244	0.250196
ZNF30	-1.37063	1.40133e-05	0.000283526	5.95688	-5.61693	3.11798
MED12L	-1.36913	2.71793e-05	0.000428292	2.83483	-5.33207	2.6347
RLOC_00017237	-1.36899	0.0163878	0.0423733	1.20493	-2.60828	-3.00075
INO80	-1.3684	6.7965e-07	5.67136e-05	5.51539	-6.97258	6.12068
CRNN	1.36829	0.00245826	0.00992149	4.27021	3.43804	-1.75643
ENSCAFP00040018995.1	1.36829	0.00245826	0.00992149	4.27021	3.43804	-1.75643
POLE	-1.36668	0.0039025	0.0141326	2.25428	-3.24075	-1.86232
MRPS14	-1.36641	1.01672e-05	0.000233137	4.32359	-5.75618	3.53958
PROSER2	1.36563	5.69584e-05	0.00067504	4.45695	5.01752	1.84786
PLA2G4D	1.36555	0.000861903	0.0045436	4.0457	3.87948	-0.725264
POLL	-1.36494	0.0215732	0.0526008	1.54842	-2.48192	-3.2598
NEB	-1.36363	0.0279056	0.0641598	6.31327	-2.36149	-4.24296
SLC10A6	1.36313	0.00020109	0.00160602	3.91006	4.4875	0.685955
MEP1B	1.36305	0.173439	0.269891	2.04136	1.40894	-5.04496
TMEM89	-1.36265	0.000595202	0.00347906	1.87347	-4.03431	-0.194651
WDR62	-1.36018	0.0161234	0.0418722	0.969335	-2.61569	-2.97517
ZFAND5	1.35994	8.90603e-07	6.56417e-05	6.75598	6.84714	5.81491
TMPRSS11E	1.35961	1.15166e-06	7.18768e-05	7.09927	6.72873	5.55407
SLC39A1	1.35879	0.00014397	0.00126182	5.09089	4.62735	0.882376
RLOC_00026138	-1.35868	1.06878e-06	7.09022e-05	4.88502	-6.76305	5.70133
ENSCAFP00040010555.1	-1.35867	0.000330527	0.00228797	4.17174	-4.27991	0.190435
ENSCAFP00040010862.1	-1.35867	0.000330527	0.00228797	4.17174	-4.27991	0.190435
FANCM	-1.35811	8.80846e-05	0.000906498	4.15354	-4.83362	1.46706
SMG6	-1.358	2.20728e-05	0.00037216	5.32828	-5.4212	2.7088
TCEAL7	-1.35713	0.0960763	0.170379	-0.139846	-1.74206	-4.23311
CD63	1.35701	0.000176367	0.0014618	7.23584	4.54237	0.568661
ENSCAFP00040019722.1	1.35689	0.00421836	0.0149817	1.64835	3.2073	-1.89623
KLF4	1.35616	5.65361e-05	0.000672242	5.69928	5.02067	1.75067
WIZ	1.35595	0.00319466	0.0120675	1.53389	3.32645	-1.65258
RNF19B	1.35564	0.0052331	0.0176044	2.81456	3.11425	-2.22189
NBL1	1.35324	0.0180834	0.0458169	4.21701	2.56327	-3.61183
BOD1L1	-1.353	4.12218e-06	0.00014338	7.88802	-6.15314	4.27902
MGAT4B	1.35276	2.10713e-05	0.00036238	4.95525	5.44113	2.77432
RLOC_00016496	1.35263	7.08163e-05	0.000776271	2.86051	4.92555	1.75311
DXO	-1.35187	0.000699126	0.00390512	2.20717	-3.96705	-0.329116
SERINC5	1.35184	5.5156e-06	0.000168327	6.21928	6.02422	4.02274
RLOC_00012704	1.35158	0.0630034	0.121889	0.471475	1.96282	-4.00339
RIMKLB	-1.3511	0.000287615	0.00207732	2.07539	-4.33797	0.45604
SERPINB13	1.35106	2.14202e-05	0.00036675	5.49421	5.43408	2.71917
CLSPN	-1.3501	0.000100928	0.000986837	5.15084	-4.77638	1.23459
ENSCAFP00040014181.1	-1.34994	9.02078e-06	0.000218474	4.1108	-5.80834	3.66767
MIS18BP1	-1.34756	5.16712e-06	0.000162307	6.77595	-6.05304	4.07434
ID2	1.34735	0.000138387	0.0012227	5.84645	4.64392	0.861405
ABTB2	1.34675	0.00119208	0.00574261	3.95992	3.74351	-1.02469
GMCL2	1.34638	2.21825e-06	0.000102797	7.3447	6.43049	4.89957
TRAM1L1	1.34622	4.89206e-07	4.91683e-05	3.89768	7.12648	6.46004
ACPP	1.34616	2.58827e-05	0.000415964	8.08428	5.35297	2.45172
LRATD2	1.34595	0.000131409	0.00117433	4.17908	4.66561	1.06544
RLOC_00025119	-1.3456	0.104437	0.181627	-0.0748247	-1.69691	-4.29823
RORA	1.34549	6.53531e-06	0.000184924	8.01797	5.94951	3.81843
UBE2R2	1.34449	3.33928e-06	0.000132188	5.94357	6.24694	4.52971
MS4A1	-1.34443	0.116107	0.197288	-1.34562	-1.63877	-4.29104
TMEFF2	-1.34433	4.53973e-05	0.000579052	3.72446	-5.11362	2.14023
POLQ	-1.34386	3.05769e-06	0.000126557	4.46477	-6.28631	4.69651
RLOC_00026883	1.3438	0.000734059	0.00405054	2.68558	3.94666	-0.403556
ADGRF2	1.34318	0.000118229	0.00109594	4.49063	4.70994	1.13503
NRAP	-1.3428	0.038268	0.0819582	5.46513	-2.21044	-4.45396
DSP	1.34277	2.80803e-06	0.000121944	11.127	6.32447	4.64658
NSUN5	-1.34243	0.00024889	0.0018612	2.7138	-4.39837	0.596305
NSUN5P2	-1.34243	0.00024889	0.0018612	2.7138	-4.39837	0.596305
PLSCR3	1.34161	0.00103306	0.00515821	2.09618	3.80359	-0.677905
ECI2	-1.34156	0.000895814	0.00467794	3.38631	-3.86332	-0.654022
PHF20L1	-1.34072	3.16132e-06	0.000128263	8.46364	-6.27141	4.53749
PLAGL1	1.33998	6.71677e-05	0.000747929	3.15191	4.94787	1.79462
RLOC_00008963	-1.33991	0.00726214	0.0226666	1.29108	-2.97152	-2.33648
DAPL1	1.33984	0.00432806	0.0152772	5.66306	3.19625	-2.4641
RLOC_00027309	-1.33894	0.00281693	0.0109963	1.49213	-3.38012	-1.54417
VASN	1.33853	0.000178229	0.00146657	3.6093	4.53797	0.833229
SPON2	-1.33838	0.00549179	0.0182702	1.19381	-3.09333	-2.1044
GMCL1	1.33827	2.34644e-06	0.000107415	7.33393	6.40517	4.84393
PPP1R15B	1.33823	8.40458e-05	0.000874822	4.63261	4.85337	1.45168
MAST2	-1.33749	0.00375955	0.013739	1.83228	-3.25676	-1.79889
LENG8	-1.33724	0.000283985	0.00205879	2.18967	-4.34327	0.47438
COIL	-1.33654	1.65036e-08	1.11779e-05	6.79389	-8.80943	9.75327
CREB5	-1.33607	2.61376e-06	0.000116252	7.43763	-6.35664	4.73714
IGM	-1.33598	0.125306	0.209381	-1.45815	-1.59632	-4.33167
DEPDC1	-1.33583	3.89235e-06	0.000139136	4.28606	-6.17864	4.4701
HSPA12B	-1.33539	0.0130742	0.0357026	1.95113	-2.71058	-2.88049
ENSCAFP00040039785.1	1.33427	0.00559738	0.0185397	0.909204	3.08507	-2.12198
TREX2	1.33419	0.00281516	0.0109946	1.88599	3.38039	-1.55656
RLOC_00021166	1.33389	0.129944	0.215409	-0.567853	1.5759	-4.41038
SERPINB5	1.33366	7.25051e-05	0.000789636	7.27208	4.91561	1.44423
ENSCAFP00040009674.1	1.33328	0.139713	0.228399	-0.435633	1.5348	-4.46851
DENND6B	-1.33231	0.000356596	0.00239869	1.82906	-4.24822	0.247533
CNTFR	-1.33111	1.04303e-05	0.000236025	4.10108	-5.74506	3.52811
PKDCC	-1.33078	0.000451547	0.00285102	2.13946	-4.14967	0.0593524
GM2A	1.32981	1.39035e-06	8.03221e-05	5.28236	6.64251	5.42218
CFAP53	-1.32961	3.79923e-06	0.000137583	6.01386	-6.18941	4.40366
ENSCAFP00040011702	-1.32768	0.0145358	0.0385908	0.825192	-2.66275	-2.88796
EXD3	1.32762	0.0159366	0.0414635	0.931251	2.62099	-2.97057
SRRM2	-1.32743	1.88568e-06	9.51189e-05	9.21641	-6.50392	5.04654
SARDH	-1.3265	6.57421e-05	0.000735367	3.39099	-4.95692	1.80894
PDZRN4	1.32647	0.039247	0.0835232	1.392	2.19818	-3.74687
ATP10B	1.3261	0.119627	0.202008	1.86878	1.6222	-4.71991
ENSCAFP00040036083.1	-1.32599	0.000183683	0.00150346	3.64111	-4.52536	0.812921
ENSCAFP00040038913.1	1.32574	7.43787e-07	5.87364e-05	5.33221	6.93063	6.0343
WFDC5	1.32561	0.139093	0.227601	0.130999	1.53733	-4.52759
NID2	-1.32545	0.00649957	0.0208634	2.89698	-3.02003	-2.41695
SCD5	1.32524	8.65372e-05	0.000895935	3.40009	4.84108	1.53865
SLF1	-1.32433	1.74456e-05	0.000319309	5.59272	-5.52234	2.92174
ENSCAFP00040004816.1	-1.32414	0.00457281	0.0159088	1.40879	-3.17254	-1.95273
CHSY3	1.32398	0.000282358	0.00204891	2.20614	4.34567	0.484158
FABP3	-1.32322	0.0189735	0.0476199	3.02661	-2.54121	-3.39646
RAPGEF1	-1.32317	8.11071e-08	2.13935e-05	4.99334	-7.99543	8.20577
RLOC_00016076	-1.32314	0.00931173	0.0274475	1.42579	-2.86203	-2.5499
STEAP1	1.32199	0.0182056	0.0460208	3.32177	2.56019	-3.4528
RLOC_00024477	-1.3213	6.07518e-05	0.000701408	4.01137	-4.99027	1.83694
RLOC_00003834	1.32044	0.00850152	0.0256354	0.794208	2.90226	-2.46118
TMEM17	1.32009	0.00211226	0.00886723	1.60212	3.50237	-1.29736
ITGB6	-1.31985	5.78538e-06	0.000171873	3.69633	-6.00316	4.10408
AHCTF1	-1.31914	3.24825e-06	0.000129579	7.01651	-6.25928	4.52888
PLA2G4E	1.31874	0.000668158	0.00378715	3.94302	3.98599	-0.469116
RLOC_00012303	-1.31849	0.00801915	0.0244765	2.20507	-2.92798	-2.49645
RLOC_00024727	-1.31828	0.0257205	0.0601907	0.733607	-2.39989	-3.33175
CDCA2	-1.31757	5.17835e-05	0.000631106	5.45753	-5.05783	1.86176
CNMD	-1.31741	0.149116	0.240106	-0.550715	-1.49741	-4.48536
KNTC1	-1.31735	5.39972e-06	0.000165827	3.33455	-6.03359	4.1624
IL1RN	1.31729	5.03105e-05	0.000619988	4.20635	5.07006	1.99113
DLEC1	-1.31717	9.57782e-07	6.77983e-05	3.86283	-6.81356	5.81572
SLC43A2	1.31715	2.49587e-05	0.000405363	2.71664	5.36853	2.71402
C1QA	1.317	0.0681956	0.129616	0.64415	1.92227	-4.08313
ENSCAFP00040008055.1	-1.31646	4.15124e-05	0.0005487	5.44873	-5.15159	2.07803
PDLIM3	-1.31603	0.00864292	0.0259455	3.18525	-2.89498	-2.72086
SLCO2B1	-1.31598	7.37581e-05	0.0007989	3.40264	-4.90838	1.6992
RLOC_00018788	-1.31583	0.00211486	0.00887334	2.71288	-3.50185	-1.3648
ENSCAFP00040017446.1	1.31571	0.00185353	0.00803456	2.30472	3.55763	-1.21489
ENSCAFP00040004813.1	1.31568	0.0563428	0.111121	0.781597	2.01943	-3.95188
RLOC_00011037	1.31566	4.65462e-05	0.000586679	7.01342	5.10302	1.88813
CRABP1	-1.31562	0.0309657	0.0695829	2.36836	-2.31215	-3.68764
SOX14	1.31561	4.47527e-05	0.00057415	7.01608	5.11968	1.92691
ENSCAFP00040041175.1	1.31432	1.55207e-05	0.00029658	6.0915	5.57277	3.00421
TRAPPC6A	1.3143	0.0010167	0.00510295	2.41346	3.81028	-0.679773
ENSCAFP00040041154.1	1.31411	1.53127e-05	0.000295893	6.09003	5.5786	3.01761
ENSCAFP00040041163.1	1.31411	1.53127e-05	0.000295893	6.09003	5.5786	3.01761
PDCD6	1.31411	1.53127e-05	0.000295893	6.09003	5.5786	3.01761
SLC6A14	1.31407	0.00327379	0.012287	3.53755	3.316	-1.91136
RLOC_00014351	-1.31355	0.00976882	0.0284642	1.06876	-2.84079	-2.57508
IDE	1.31348	7.71816e-06	0.000201114	6.96197	5.87652	3.66909
OASL	-1.31322	9.14116e-05	0.000925961	3.70384	-4.81802	1.4727
PLXND1	-1.31265	7.48177e-05	0.000807552	2.62913	-4.90237	1.69683
GUCY1A1	-1.31238	0.000130034	0.00116676	4.46593	-4.67002	1.05794
CYP24A1	1.31118	0.0214306	0.0523273	1.38346	2.485	-3.25092
CSRP3	-1.31054	0.304659	0.416809	1.00021	-1.05212	-5.16631
ENSCAFP00040032289.1	-1.31047	0.00122462	0.00585177	1.96906	-3.7322	-0.823725
ENSCAFP00040032657.1	-1.31047	0.00122462	0.00585177	1.96906	-3.7322	-0.823725
FBXO5	-1.31041	0.000512332	0.0031393	3.37345	-4.09693	-0.129506
CA1	-1.30999	0.146455	0.23672	-1.51382	-1.50779	-4.41761
RLOC_00002646	-1.30935	0.000296735	0.00212273	3.50865	-4.32494	0.371137
HAUS7	1.30927	0.00261533	0.0103982	1.92742	3.41172	-1.49445
UTP23	-1.30917	5.38049e-06	0.000165581	4.3861	-6.03516	4.15204
TMEM205	1.30877	0.0193182	0.0482897	1.17642	2.53293	-3.14461
NDUFC2	1.30863	9.71825e-05	0.000962374	6.2403	4.79227	1.1872
LMF2	-1.30833	0.00100592	0.00506822	1.97064	-3.81475	-0.650918
RTKN2	1.308	0.000113961	0.00107424	4.22101	4.72537	1.19702
NLRP14	1.30765	0.0234925	0.0562263	0.777886	2.44229	-3.27176
EPHX2	1.30757	0.000150383	0.00130472	2.71682	4.60909	1.05764
EEF1A2	-1.30736	0.124908	0.208895	-0.580264	-1.59811	-4.37362
SMC5	-1.30668	1.7142e-06	9.10235e-05	6.97093	-6.54716	5.16372
RLOC_00012045	-1.30665	0.00314918	0.0119409	1.15782	-3.33258	-1.64689
GIPC2	1.30651	0.00457055	0.015908	1.92587	3.17276	-1.98567
KLHL41	-1.30533	0.0717155	0.134808	4.22257	-1.8963	-4.81134
RLOC_00010614	1.30341	0.0357051	0.0776949	1.1053	2.24394	-3.63292
ZSWIM4	1.3027	0.00342081	0.0127277	1.90727	3.29721	-1.72923
ENSCAFP00040010391.1	1.30231	0.0091294	0.0270751	2.8524	2.87078	-2.73241
IFT74	-1.30194	1.44879e-05	0.000288401	6.55858	-5.60253	3.05879
NAV3	-1.30118	3.40611e-06	0.000133762	4.55038	-6.23809	4.58761
GRAMD2B	1.30111	4.99095e-06	0.000160437	5.08252	6.06837	4.17694
RNF144B	1.30054	8.17513e-07	6.29525e-05	6.28242	6.88677	5.90972
ENSCAFP00040032541.1	-1.30025	0.000919768	0.00476263	2.03575	-3.85227	-0.571921
RLOC_00023103	-1.29958	0.000408579	0.00264831	4.73055	-4.19141	-0.0829395
JPH1	-1.29895	0.0490016	0.0994682	0.512865	-2.0892	-3.80898
RLOC_00007721	1.29874	0.000695395	0.00388989	4.19029	3.96929	-0.540804
MXD3	-1.29867	9.80197e-05	0.000968187	3.57073	-4.78867	1.41658
FOXQ1	1.29838	5.27327e-05	0.000639152	7.66907	5.05014	1.7518
E2F5	1.29825	0.000779904	0.00422518	1.60853	3.92132	-0.436015
ORMDL1	1.29774	3.27425e-05	0.000477201	5.34601	5.25257	2.31106
ADAM12	-1.29771	4.24268e-05	0.000556511	3.88697	-5.14234	2.19346
PNPLA3	1.29768	0.0068273	0.0216321	6.31866	2.99855	-2.94264
PAG1	1.29762	3.25584e-07	4.38207e-05	7.13576	7.31913	6.80601
SRL	-1.29758	0.0844471	0.153574	1.33615	-1.81084	-4.32015
ZMAT4	-1.29749	0.00195905	0.00838325	1.95285	-3.53423	-1.23583
FOXI2	1.29675	4.96578e-05	0.000612922	7.67476	5.07559	1.81115
MRTFA	-1.29674	2.14594e-06	0.000102046	3.71188	-6.44545	5.04568
SAMD11	-1.29669	0.00155994	0.00707019	2.97967	-3.63039	-1.1159
TMEM41B	1.29658	3.54354e-06	0.000135643	5.50308	6.22045	4.49041
KANK1	1.29654	1.04037e-05	0.000235767	5.48594	5.74617	3.43018
EPB42	-1.29559	0.170766	0.266631	-0.894582	-1.41815	-4.54204
RLOC_00020528	-1.29544	0.100531	0.176429	0.69408	-1.7176	-4.35746
DNAJC2	-1.29477	4.62427e-07	4.86901e-05	7.31266	-7.15297	6.45747
ENSCAFP00040014023.1	1.29339	0.11855	0.200603	0.458008	1.62723	-4.46078
ESF1	-1.29238	8.76762e-06	0.000215209	7.80234	-5.82077	3.53037
BANK1	1.29226	1.65749e-05	0.000308349	2.80793	5.54441	3.09646
DBX2	1.29201	0.00243275	0.00984422	3.09861	3.44247	-1.56371
ZDHHC5	1.28939	4.86367e-07	4.91683e-05	3.86705	7.12921	6.46466
HPGD	1.28936	9.4039e-06	0.000223242	4.16134	5.79019	3.61734
RLOC_00021512	1.28919	4.86214e-05	0.000603498	4.43692	5.08452	2.00257
CERCAM	-1.28819	1.10457e-07	2.41634e-05	4.79857	-7.84253	7.90547
BRCA2	-1.28793	9.13008e-06	0.000219426	6.97808	-5.80308	3.50462
ADCK5	-1.2878	0.000252087	0.00187948	2.40034	-4.39304	0.587502
NRGN	-1.28754	0.000346403	0.00235742	2.12408	-4.26032	0.294556
SREK1	-1.28747	3.45257e-07	4.58081e-05	9.35824	-7.29123	6.73372
BLVRA	-1.28728	5.9588e-06	0.00017501	5.85541	-5.99015	3.96592
SERINC2	1.28685	2.87241e-05	0.000443617	4.03863	5.30844	2.54602
CSRNP1	1.28669	1.66524e-05	0.000309418	3.62714	5.5424	3.09512
SP110	-1.28629	3.61483e-05	0.000504967	4.71488	-5.21042	2.27528
PLIN1	1.28598	0.0543393	0.107939	-0.082726	2.03762	-3.85396
RLOC_00023385	-1.28586	6.38946e-05	0.000720816	3.05966	-4.96896	1.84739
CNTRL	-1.28511	3.42226e-06	0.000133762	7.03401	-6.23598	4.47653
FBXO32	1.28502	4.39506e-06	0.000146887	5.86315	6.12468	4.26096
ENSCAFP00040023605.1	1.2845	0.000999745	0.00505028	5.11672	3.81733	-1.00621
ADAM23	1.28444	0.0391135	0.0832966	1.40241	2.19983	-3.74967
LGALS3	1.28439	7.30943e-08	2.13463e-05	9.25898	8.04727	8.27412
POMT1	-1.28417	0.00444154	0.015564	1.51372	-3.1851	-1.92987
ENSCAFP00040016357.1	-1.28392	1.44039e-06	8.18021e-05	4.42826	-6.62637	5.42561
RAB4B	-1.28392	1.44039e-06	8.18021e-05	4.42826	-6.62637	5.42561
PECR	1.28387	1.88753e-07	3.21046e-05	4.25471	7.58087	7.38197
BMX	1.28375	0.0383382	0.0820179	0.307493	2.20955	-3.62061
RLOC_00006777	1.28329	3.41488e-05	0.000487148	9.11266	5.23465	2.16857
SLC16A6	1.2831	0.00121765	0.00582514	2.4613	3.7346	-0.847161
ALPK3	-1.28303	0.0961537	0.170497	0.855279	-1.74163	-4.34776
RLOC_00003043	-1.28276	0.00449505	0.0156805	0.917277	-3.17994	-1.94884
RLOC_00010741	1.28225	0.0409965	0.086309	0.816122	2.17695	-3.71122
NCOR1	-1.28223	6.84248e-06	0.000187961	8.71075	-5.92933	3.76807
RLOC_00021833	-1.28174	0.00521465	0.0175538	1.63909	-3.11578	-2.07086
ZFP30	-1.28164	3.00208e-06	0.000126557	6.237	-6.29453	4.62741
RLOC_00003513	-1.28158	0.00078868	0.00425448	3.10186	-3.91664	-0.49983
ENSCAFP00040014400.1	-1.28154	0.00288837	0.0111962	1.40764	-3.36945	-1.56619
ME1	1.28135	0.000107276	0.00102826	5.64316	4.75075	1.12371
RLOC_00023923	1.28103	0.00855524	0.0257623	1.27385	2.89948	-2.47804
PDE8A	1.28089	7.11915e-06	0.000192761	3.75713	5.91194	3.90288
ENSCAFP00040038884.1	1.28074	9.32995e-07	6.74277e-05	5.37175	6.82566	5.80976
ENSCAFP00040028569.1	-1.28047	0.000107434	0.00102836	3.81214	-4.75014	1.30655
RLOC_00001319	-1.27936	3.40558e-05	0.00048627	3.59093	-5.23581	2.42006
KIF27	-1.27927	7.76153e-06	0.000201325	3.8717	-5.87407	3.82039
ENSCAFP00040035074.1	-1.27844	4.29679e-05	0.000560756	5.90434	-5.13696	2.0139
HLA	1.27816	0.0028757	0.0111582	3.37687	3.37133	-1.76543
ZDHHC20	1.27779	9.22154e-07	6.70141e-05	5.37531	6.83106	5.82108
IDUA	-1.27751	2.93789e-05	0.000449181	2.9622	-5.29882	2.56963
RLOC_00001331	1.27746	0.0713662	0.134331	-0.37835	1.89883	-4.02763
DDAH2	1.27743	0.000199915	0.00159994	5.56956	4.48995	0.518885
PDK2	1.27722	0.000499022	0.00308092	1.94746	4.10793	-0.0306404
PRPF4B	-1.27707	3.04673e-07	4.21047e-05	8.89428	-7.35077	6.85975
ENSCAFP00040009623.1	-1.27679	1.42613e-05	0.00028615	6.56664	-5.60934	3.07389
RECQL4	-1.27676	0.000430031	0.00274527	1.56409	-4.17005	0.059649
RPGR	-1.27645	3.5694e-06	0.000135643	5.97977	-6.21721	4.4662
ITM2B	1.27574	3.13869e-07	4.29917e-05	8.8622	7.33659	6.8298
ENSCAFP00040018663.1	1.27517	9.11084e-05	0.0009241	10.7956	4.81942	1.19211
PTBP2	-1.27288	0.000759265	0.00414813	3.23563	-3.93254	-0.483189
HBM	-1.27246	0.118764	0.200943	1.00588	-1.62623	-4.52746
ENSCAFP00040027114.1	-1.27203	5.82753e-05	0.000684732	3.34042	-5.00786	1.92492
ENSCAFP00040014027.1	-1.27197	5.67098e-05	0.000673641	4.94342	-5.01937	1.8151
ENSCAFP00040039236.1	-1.27176	8.67502e-06	0.00021415	4.02981	-5.8254	3.70721
FRA10AC1	-1.27174	3.32457e-05	0.000481504	7.26329	-5.24607	2.21765
RNF167	1.27158	0.000305804	0.00216426	3.20162	4.31236	0.361895
HENMT1	1.27152	0.00429626	0.0151786	1.4854	3.19942	-1.90469
PRKAG1	-1.27139	2.03331e-07	3.30415e-05	5.62723	-7.54489	7.30143
CABYR	-1.27072	7.93596e-06	0.000201696	3.22065	-5.86434	3.79807
MYF6	-1.27052	0.0462906	0.095075	1.84423	-2.11736	-3.93591
TTC31	-1.26939	6.93893e-05	0.00076489	4.74469	-4.93413	1.63604
EMP2	1.26869	2.21438e-07	3.42742e-05	8.20371	7.50374	7.17926
SLC26A6	-1.26865	0.00095369	0.00487652	1.8255	-3.8371	-0.606589
ENSCAFP00040023163.1	-1.26826	0.104092	0.181197	-1.83672	-1.69871	-4.22214
RLOC_00003532	1.26776	0.0293415	0.0667963	1.81027	2.33775	-3.57463
SV2A	1.26756	0.00160691	0.0072155	2.54313	3.61788	-1.11047
MRPL49	1.26749	0.00263739	0.0104422	3.37982	3.40815	-1.68557
ENSCAFP00040013667.1	-1.26689	0.110218	0.189383	0.192689	-1.66746	-4.36102
ENSCAFP00040013675.1	-1.26689	0.110218	0.189383	0.192689	-1.66746	-4.36102
UCP1	-1.26689	0.110218	0.189383	0.192689	-1.66746	-4.36102
RLOC_00018065	-1.26632	0.00499589	0.0169799	1.89484	-3.13433	-2.05109
PLA2G2F	1.26618	0.0347359	0.0761102	2.97168	2.25718	-3.9505
OSR2	1.26583	0.00618987	0.0200353	1.73652	3.04132	-2.23456
RLOC_00025241	-1.2652	0.00470881	0.016254	1.34948	-3.1599	-1.97684
TRPM1	1.26454	0.0115265	0.0324081	5.60758	2.7671	-3.38494
ANKS4B	1.26442	8.80112e-05	0.000906498	4.94731	4.83397	1.37486
ADCY2	1.26367	0.00235652	0.00959341	1.57396	3.45599	-1.39156
ENSCAFP00040022978.1	-1.26319	0.00705761	0.0221892	2.27029	-2.98403	-2.39245
AGTR2	-1.26232	0.0518889	0.104006	0.544173	-2.06071	-3.85207
KCTD16	-1.26229	1.57413e-05	0.000297741	4.03475	-5.56668	3.13386
RLOC_00020066	-1.262	0.0128011	0.0351366	1.80725	-2.72007	-2.85209
MYC	1.26199	0.000840557	0.00445706	2.89929	3.88998	-0.551892
ATRX	-1.26199	1.22204e-06	7.47621e-05	9.14587	-6.70153	5.47815
ENSCAFP00040009894.1	-1.26138	0.000849258	0.00448782	2.63038	-3.88567	-0.523445
SYPL1	1.26103	9.93143e-06	0.000229089	7.04279	5.7664	3.41709
ZFP82	-1.26018	3.27857e-05	0.000477382	3.45617	-5.25201	2.46292
ENSCAFP00040024403.1	1.25994	0.0133305	0.0362046	4.21055	2.70183	-3.33227
ASPA	-1.25876	0.00909902	0.0269953	3.24832	-2.87226	-2.78221
ORC6	-1.25818	0.000171552	0.0014339	4.29792	-4.55395	0.805944
AMPH	-1.25788	0.0363797	0.0788303	0.694775	-2.23491	-3.59603
RLOC_00007104	-1.25741	0.016934	0.0434957	1.38111	-2.59332	-3.04358
HERPUD1	1.25722	0.000181461	0.00148842	6.30378	4.53045	0.569564
PPP1R2	1.25719	0.000213926	0.00167229	7.49178	4.46163	0.373007
COMT	1.25711	0.000101448	0.000990507	6.51005	4.77422	1.13341
MEGF8	-1.25705	0.000895579	0.00467794	2.63817	-3.86343	-0.572607
PPEF1	-1.25665	0.0550713	0.109047	0.276541	-2.03091	-3.87756
MRPL15	1.2556	0.000203744	0.00161977	4.79617	4.48201	0.571382
MMP8	-1.25532	0.12306	0.206564	-1.64165	-1.60644	-4.3175
RLOC_00003824	-1.25439	5.16643e-06	0.000162307	2.41471	-6.0531	4.07482
ENSCAFP00040007535.1	-1.25417	1.51682e-05	0.000294942	7.24444	-5.58269	2.99527
ENO3	-1.25388	0.0161626	0.0419598	1.70706	-2.61458	-3.03732
RLOC_00008125	-1.2536	0.00249514	0.0100311	1.80268	-3.43172	-1.44344
ENSCAFP00040011374.1	1.25338	0.0122067	0.0338411	3.61854	2.74142	-3.14969
MMAB	-1.25318	0.003366	0.0125661	2.49508	-3.30412	-1.76176
CLDN23	1.25303	0.000192813	0.00155355	2.38587	4.50507	0.832039
MYH11	-1.2529	0.00114664	0.0055793	4.34911	-3.75983	-1.02432
SPINK9	1.25219	0.27195	0.382056	0.568568	1.12812	-5.03997
TBC1D19	-1.25173	4.71096e-07	4.91683e-05	4.60774	-7.14423	6.50331
PTPRB	-1.25152	0.000321779	0.00224862	5.40342	-4.29111	0.0770412
CTSK	1.25145	4.14466e-06	0.000143836	5.89818	6.15072	4.3171
DCTN2	1.25114	9.67346e-06	0.000226514	3.05552	5.77787	3.61044
AKIP1	-1.251	9.97271e-09	9.01065e-06	4.14715	-9.07654	10.145
IGKV2D	-1.25071	0.109546	0.188457	-1.65025	-1.67082	-4.25214
PTPRC	1.25027	0.0162493	0.0421285	2.20371	2.61215	-3.13133
RLOC_00017693	-1.24931	0.000212646	0.00166565	7.55011	-4.46414	0.38011
MAMSTR	-1.24891	0.000250552	0.00187217	3.32137	-4.39559	0.550536
ROBO4	-1.24888	0.00237431	0.00965315	1.42674	-3.45279	-1.40067
SCLT1	-1.24827	5.36943e-05	0.000647171	5.20176	-5.04249	1.84437
ENSCAFP00040003644.1	-1.24727	0.00964218	0.0281748	2.28015	-2.84658	-2.66939
CRACR2B	-1.2467	0.000484626	0.00300764	1.69582	-4.12015	-0.0278747
RLOC_00008142	-1.24669	0.00023461	0.00178648	5.65429	-4.42305	0.363655
TMEM50B	1.24629	2.55331e-06	0.000114551	5.97884	6.36715	4.79269
TRIM72	-1.24579	0.142452	0.231872	-0.287073	-1.5237	-4.48239
KIAA0930	1.24539	1.03651e-05	0.000235767	6.24956	5.74779	3.39635
COX8A	1.24529	0.000250623	0.00187217	5.88553	4.39547	0.275341
PRKN	-1.24485	0.000298364	0.00212912	3.80111	-4.32265	0.330644
PEX1	-1.24474	1.00553e-06	6.9152e-05	6.91387	-6.79113	5.69332
CFAP36	-1.24327	0.000260229	0.00192996	3.30001	-4.37976	0.514595
RLOC_00004324	-1.24285	0.0324032	0.0720186	0.521942	-2.2905	-3.49899
PSEN1	-1.24271	4.00618e-07	4.76476e-05	9.38433	-7.22071	6.58582
SMIM31	-1.24259	0.0133265	0.0362	1.64853	-2.70197	-2.87069
CHAF1A	-1.24187	6.17849e-05	0.000707327	4.70554	-4.98314	1.75353
IFT88	-1.24182	0.000159687	0.00136479	5.46025	-4.58395	0.755095
SOX21	1.24181	5.52412e-05	0.000661271	7.07356	5.03047	1.71699
CDCA5	-1.24154	0.000196302	0.00157591	3.25494	-4.49757	0.785877
ORC1	-1.24147	0.00617731	0.020011	2.39538	-3.0422	-2.29204
BRIX1	-1.24131	1.74437e-05	0.000319309	5.67998	-5.52239	2.915
NUF2	-1.24108	6.40356e-05	0.000721356	4.72113	-4.96803	1.71726
WDHD1	-1.24087	3.08162e-06	0.000126557	5.81537	-6.28282	4.61831
ENSCAFP00040011493.1	1.24074	8.42384e-05	0.000876238	4.5847	4.85241	1.45283
MYOM3	-1.2399	0.199685	0.300666	1.41566	-1.32401	-4.97433
TOP3A	-1.23945	0.000296791	0.00212273	3.32803	-4.32486	0.387766
ENSCAFP00040023849.1	1.23895	0.000157074	0.00134767	2.90532	4.59086	1.00897
CCDC68	-1.23796	0.00691424	0.0218272	2.13307	-2.99301	-2.35791
RLOC_00003048	1.23639	0.00751134	0.0232112	1.84463	2.95673	-2.41207
RANBP10	1.23586	4.59371e-05	0.000583346	4.339	5.1086	2.06542
INHBA	-1.23571	2.1547e-06	0.000102046	5.814	-6.44361	4.97178
TRAF3IP1	-1.23476	5.19058e-07	5.02124e-05	4.23285	-7.09864	6.40969
RLOC_00017123	-1.23473	0.000203844	0.00161977	4.33726	-4.48181	0.634098
COL11A2	-1.23251	0.0811585	0.148887	2.22332	-1.83178	-4.46913
RLOC_00018270	-1.23217	0.000736645	0.00406192	1.79158	-3.94519	-0.382994
MPHOSPH8	-1.23206	3.66528e-07	4.6501e-05	7.49312	-7.26284	6.68564
RLOC_00016179	-1.23201	7.28718e-05	0.000791515	3.78457	-4.91348	1.6801
TBL1X	-1.23185	3.8869e-06	0.000139136	8.07401	-6.17926	4.33529
TPP1	1.23167	4.30822e-06	0.000145278	2.83136	6.13354	4.34016
RLOC_00007338	1.23148	0.0341237	0.075109	0.577594	2.26572	-3.54893
CCDC102B	-1.23147	0.00628722	0.0203075	1.83154	-3.03452	-2.24447
ZNF790	-1.23123	5.17273e-05	0.000630918	5.8345	-5.05829	1.83487
ENSCAFP00040039293.1	-1.23013	7.87277e-06	0.000201657	7.24208	-5.86784	3.64555
PGBD5	1.23009	0.00158228	0.00713177	1.43164	3.6244	-1.05194
FYN	1.22973	4.78249e-08	1.66488e-05	6.17755	8.26058	8.71152
ZNF425	1.22917	0.0012771	0.00603573	1.28299	3.71457	-0.878196
SUV39H1	-1.22885	0.00366259	0.0134527	2.18241	-3.26797	-1.80325
RLOC_00019042	1.22867	0.0417344	0.0875409	1.38576	2.16824	-3.79705
LAMP2	1.22844	7.91043e-06	0.000201657	7.49471	5.86575	3.63465
MINDY4	-1.22842	0.000775871	0.00420784	1.82065	-3.92349	-0.426327
ATP12A	1.22816	0.245112	0.352719	3.05753	1.19566	-5.56705
PHIP	-1.2274	4.08031e-05	0.000543385	8.28952	-5.15891	1.99978
DDX46	-1.22738	1.69639e-07	2.9502e-05	8.01534	-7.63265	7.4453
GPR75	1.22731	0.00606722	0.0197245	1.48982	3.05003	-2.19899
ENSCAFP00040033322.1	-1.2269	9.21712e-06	0.000220499	4.38663	-5.79894	3.62931
CCDC150	-1.22664	0.00254755	0.0101768	3.81736	-3.42289	-1.70768
OSER1	1.22661	3.17643e-05	0.000471666	3.89206	5.2655	2.45973
ENSCAFP00040029070.1	-1.22653	0.00243571	0.00984848	2.89464	-3.44196	-1.5237
SCUBE3	-1.2261	0.000133218	0.00118572	5.29616	-4.65988	0.946693
CIP2A	-1.22606	6.85487e-07	5.67378e-05	6.65626	-6.9686	6.07775
GPS1	1.22602	0.007257	0.0226618	2.43661	2.97183	-2.45986
ARL4C	1.22601	1.57409e-05	0.000297741	7.00624	5.56669	2.96115
SCCPDH	1.22452	4.19732e-06	0.00014425	5.25481	6.14511	4.3364
PPM1D	1.22447	3.22819e-05	0.000473607	4.06455	5.25861	2.43045
SRRT	-1.22417	4.8904e-06	0.000158687	6.48288	-6.07737	4.13578
PCGF6	-1.22389	8.75436e-06	0.000215209	6.31964	-5.82143	3.56469
DYRK3	-1.22381	9.02446e-06	0.000218474	2.6178	-5.80816	3.62072
TENM2	-1.22369	2.93089e-05	0.000448707	8.40098	-5.29984	2.3265
PI3	1.22368	0.174681	0.271266	-0.123304	1.4047	-4.64791
PDSS1	-1.22355	0.000154843	0.00133136	3.60215	-4.59685	0.97692
ENSCAFP00040008138.1	1.22337	1.08094e-06	7.09022e-05	7.58791	6.75785	5.61008
OLA1	1.22319	3.52627e-06	0.000135643	3.47375	6.22263	4.5729
ENSCAFP00040033410.1	1.22318	0.000240301	0.00181433	2.5091	4.41304	0.630571
CD93	-1.22311	0.000158491	0.00135534	6.67829	-4.5871	0.692382
F8	-1.22305	0.00439281	0.0154562	1.72931	-3.18985	-1.92912
ENSCAFP00040008112.1	1.2228	1.10398e-06	7.09022e-05	7.58765	6.74815	5.58913
LGALSL	1.2228	1.10398e-06	7.09022e-05	7.58765	6.74815	5.58913
RLOC_00011853	-1.22277	0.0563635	0.111141	2.48198	-2.01924	-4.24058
LAMB4	1.2227	0.000365647	0.00243824	2.94568	4.23775	0.217879
ENSCAFP00040018648.1	1.22245	0.000269154	0.0019772	10.5492	4.36567	0.124032
PCDHB5	-1.22236	0.000264657	0.00195905	4.3816	-4.37271	0.376116
RLOC_00025061	-1.22233	0.061196	0.118949	-0.288949	-1.97764	-3.92181
ENSCAFP00040009000.1	1.22214	0.000287777	0.00207752	7.78491	4.33774	0.0768042
LRRC75B	-1.22184	4.0729e-05	0.000543385	4.46191	-5.15968	2.18146
LI601	-1.22161	0.0231407	0.055609	1.43808	-2.44932	-3.30851
AKAP8	-1.22139	6.73487e-06	0.000187961	6.04837	-5.9363	3.83508
ENSCAFP00040011103.1	-1.2211	1.62787e-05	0.000304301	7.79016	-5.55219	2.91629
ENSCAFP00040018050.1	1.21985	5.20276e-06	0.000162356	5.24147	6.05	4.12569
ZRSR1	-1.21973	6.70368e-06	0.000187961	5.63806	-5.93833	3.85983
COPZ2	-1.21943	0.00460141	0.0159723	2.9328	-3.16985	-2.10649
TRPV3	1.21938	0.000640506	0.00367525	3.85639	4.00366	-0.419968
DDA1	1.21899	0.000286825	0.00207452	3.80495	4.33912	0.354736
PROKR2	-1.21871	0.00770682	0.0237318	1.13745	-2.94545	-2.38264
RLOC_00009615	1.21825	0.00214392	0.00895886	2.3438	3.49607	-1.35118
TMEM158	1.21825	0.00214392	0.00895886	2.3438	3.49607	-1.35118
ENSCAFP00040030681.1	-1.21813	0.00251505	0.0100797	1.49134	-3.42834	-1.44793
ENSCAFP00040033280.1	-1.2175	0.0107453	0.0306854	1.2045	-2.79843	-2.65699
FAM13C	-1.2171	6.89608e-05	0.000761867	3.75664	-4.93675	1.7358
ENSCAFP00040016308.1	-1.2169	9.93789e-07	6.8669e-05	5.07802	-6.79654	5.76342
CCDC146	-1.21682	0.000373002	0.00247782	4.34385	-4.22944	0.0489979
STC2	-1.21679	0.0298864	0.0677876	0.737005	-2.32902	-3.44822
ENSCAFP00040019251.1	-1.21648	0.00347268	0.0128774	1.94394	-3.29077	-1.73807
ARHGEF16	-1.21644	1.08731e-07	2.41634e-05	6.03174	-7.85029	7.90773
KIAA2026	-1.21627	7.31348e-06	0.000195169	6.12778	-5.90012	3.74997
NR5A2	-1.21613	0.00114581	0.0055793	2.43942	-3.76013	-0.783036
RLOC_00005917	1.21495	0.00293386	0.0113249	2.51924	3.36279	-1.65682
ADSS1	-1.21442	0.119015	0.201301	-0.000189371	-1.62506	-4.39278
CC2D2A	-1.21399	1.74772e-05	0.000319378	5.73868	-5.52156	2.90953
FHL1	-1.21392	0.00284508	0.0110755	4.73467	-3.37589	-1.94652
CCSER1	-1.21366	6.0484e-05	0.000700102	3.06519	-4.99213	1.89798
DEFB108B	-1.21328	0.00394391	0.0142293	2.18436	-3.23622	-1.87122
ZNF829	-1.21326	4.99617e-06	0.000160437	6.30096	-6.06791	4.12039
PACS2	-1.21325	9.09191e-06	0.000219197	3.31768	-5.80491	3.67389
DIAPH3	-1.21289	1.08536e-05	0.000240677	5.90982	-5.72775	3.37041
WAS	-1.21251	3.76849e-06	0.000137583	4.65134	-6.19303	4.48282
ZNF641	-1.21181	0.00059101	0.00346502	1.94744	-4.03726	-0.183329
HYLS1	-1.21169	0.015615	0.0408242	1.20638	-2.63026	-2.96265
EXOSC5	-1.21122	1.90928e-05	0.000338509	3.24335	-5.4835	2.97632
RPS29	1.21115	0.00277718	0.0108851	8.75317	3.38618	-2.14126
ZNF789	-1.21107	0.00310887	0.0118333	2.84445	-3.33808	-1.7402
RLOC_00007723	-1.21033	0.00345176	0.012814	2.49615	-3.29336	-1.78865
HMGB2	-1.21002	2.62723e-06	0.000116517	8.05529	-6.35433	4.72462
ADAMTS9	-1.20984	3.85233e-05	0.000523038	4.64625	-5.18335	2.21783
OSBPL1A	1.20942	4.31779e-06	0.000145284	6.17278	6.13255	4.26551
SEC14L1	1.20935	7.16715e-06	0.000192761	5.55108	5.90899	3.79269
GCNT1	1.20865	2.9658e-06	0.000125766	5.59302	6.29997	4.66063
C2orf15	-1.20828	0.00387213	0.0140556	2.78188	-3.2441	-1.93306
CD24	1.20826	2.03527e-05	0.000353557	3.70881	5.45603	2.89864
RERGL	-1.20825	0.011742	0.0328707	1.24768	-2.75881	-2.73206
RLOC_00025916	1.20821	0.0755524	0.140487	0.630956	1.86924	-4.15655
TMBIM1	1.20816	4.20317e-06	0.00014425	6.15894	6.14449	4.29264
KLK14	1.20795	0.00187647	0.00811061	8.58105	3.55243	-1.7614
RLOC_00015164	-1.20687	4.0036e-05	0.000536981	5.4386	-5.16698	2.11246
DCBLD2	-1.20627	6.70337e-05	0.000746974	4.49952	-4.94871	1.69412
GNG4	1.20583	0.0028086	0.0109804	3.70054	3.38138	-1.79932
BAP18	-1.20498	4.43814e-07	4.76476e-05	4.09416	-7.17234	6.55656
ENSCAFP00040005132.1	-1.20498	4.43814e-07	4.76476e-05	4.09416	-7.17234	6.55656
RLOC_00006065	1.20487	0.00240944	0.00976007	3.41291	3.44656	-1.60852
MYD88	1.20458	5.58372e-07	5.33487e-05	4.71452	7.0644	6.33431
FBXL13	-1.2042	0.0156539	0.0409008	1.36718	-2.62913	-2.97798
RLOC_00008270	-1.20412	0.0015415	0.00700303	2.94104	-3.6354	-1.10783
DPP4	-1.20388	0.00131951	0.00619831	5.93444	-3.70084	-1.33822
ENSCAFP00040024588.1	1.20368	0.000438516	0.00278766	1.86038	4.16189	0.0802778
TMEM69	1.20368	0.000438516	0.00278766	1.86038	4.16189	0.0802778
SMPD1	1.20361	2.29171e-05	0.000381821	3.35926	5.4051	2.80112
RLOC_00023335	1.2029	0.0724169	0.135879	1.13813	1.89126	-4.19875
RLOC_00009809	-1.20288	3.77869e-05	0.000516956	3.72111	-5.19156	2.31269
CENPF	-1.20244	7.33499e-05	0.000795035	7.99459	-4.91072	1.42283
SNX31	1.20217	0.00230702	0.00946055	2.746	3.46499	-1.46658
IL1R2	1.20163	0.0566082	0.11153	2.69492	2.01706	-4.30861
PEX12	1.2014	0.00256297	0.0102215	2.56445	3.42032	-1.53937
GABRP	1.20107	0.00186066	0.00806028	4.86275	3.55601	-1.57574
ENSCAFP00040022235.1	-1.20066	0.00026535	0.00196109	3.16938	-4.37162	0.506295
RLOC_00012273	-1.20058	0.00145876	0.00671384	2.92192	-3.65863	-1.05301
TRAF5	-1.20047	5.91154e-09	6.89079e-06	5.13697	-9.35905	10.7363
RLOC_00005034	-1.20035	0.000811439	0.00433833	2.40931	-3.90474	-0.469188
TGM5	1.1998	0.0948864	0.168675	2.05185	1.74876	-4.58524
TTC3	-1.19978	6.59252e-07	5.6529e-05	9.42743	-6.98678	6.09057
PLXNA3	-1.19937	0.00221947	0.00917945	1.65064	-3.48139	-1.33984
YPEL3	1.19932	0.000364463	0.00243336	3.32514	4.23911	0.182141
FSD2	-1.19787	0.0721635	0.13547	2.8742	-1.89308	-4.52972
KMT2B	-1.19769	1.32113e-05	0.000273011	4.39073	-5.64244	3.2786
RLOC_00011054	-1.1976	3.99309e-05	0.000536947	4.55969	-5.16809	2.19002
ANKRD22	1.19743	0.00204	0.00863416	1.96575	3.5171	-1.27844
ENSCAFP00040040618.1	-1.19675	0.000177678	0.00146632	4.06476	-4.53927	0.79547
CEP89	-1.19655	1.65447e-06	9.08083e-05	5.11068	-6.56327	5.26264
RLOC_00016101	1.19616	0.000432012	0.00275285	3.74643	4.16813	-0.0308137
HHEX	-1.19608	0.00797538	0.024367	1.93373	-2.93039	-2.46041
MAMU	1.19582	0.0157157	0.0410199	2.88003	2.62734	-3.23119
RLOC_00007804	-1.19543	0.00202464	0.0085903	2.62118	-3.5203	-1.31883
SDR42E1	1.1954	0.000350608	0.00237389	2.32111	4.25529	0.289238
TGM2	-1.19498	0.0647987	0.124515	0.8097	-1.94848	-4.0485
NAA15	-1.19458	1.40054e-05	0.000283526	7.68565	-5.61718	3.06678
ENSCAFP00040004041.1	1.19448	0.149582	0.240693	2.086	1.49561	-4.96277
PPP1R12B	-1.19407	9.84878e-06	0.000228349	5.61025	-5.77004	3.48162
CF226	1.19364	3.03852e-05	0.000457492	4.87798	5.28444	2.41971
CCDC34	-1.19359	6.82691e-06	0.000187961	7.69165	-5.93033	3.77989
RABGGTA	1.19352	1.57598e-05	0.000297741	3.92635	5.56617	3.13178
ENSCAFP00040024233.1	-1.19348	0.00240279	0.00973824	1.78268	-3.44773	-1.41023
ZC2HC1B	-1.19325	7.7447e-05	0.000826706	6.13992	-4.88781	1.41924
THOC2	-1.19315	1.7284e-06	9.10235e-05	8.57626	-6.54341	5.13666
ENSCAFP00040022499.1	1.19276	0.000573615	0.00338711	2.09405	4.04974	-0.152489
RLOC_00000706	1.19261	0.00971017	0.028336	1.23512	2.84346	-2.58163
KMT2D	-1.19252	3.17384e-06	0.000128263	5.22031	-6.26964	4.61779
RLOC_00024480	-1.19223	0.00230738	0.00946055	2.52681	-3.46492	-1.42713
ENSCAFP00040004576.1	1.19198	0.0186614	0.0469811	0.637786	2.54884	-3.08347
ACTR5	-1.19189	0.000123646	0.00112775	4.99274	-4.69114	1.04656
ADGRV1	-1.19138	0.00667811	0.0212565	1.82786	-3.0082	-2.29745
PEX6	-1.19122	0.0219323	0.0532833	1.1718	-2.47426	-3.23866
PKD1	-1.19008	0.0154997	0.0405895	1.21517	-2.63363	-2.95814
PPP1CB	1.18992	5.46581e-08	1.83913e-05	7.55356	8.1931	8.56816
KLK13	1.1899	0.0823412	0.150576	1.17295	1.82417	-4.30086
ZNF252	-1.18984	8.60852e-07	6.49965e-05	4.87252	-6.86285	5.911
RLOC_00001983	-1.18961	8.05788e-05	0.000847282	4.2372	-4.87111	1.53936
RLOC_00002463	1.18929	3.72187e-05	0.000513432	3.82698	5.198	2.3114
ATP5MC3	1.18903	0.00109173	0.00536947	8.16646	3.78042	-1.23156
GRB14	-1.18863	0.000891946	0.00466561	6.06483	-3.86514	-0.968367
DHRSX	-1.18838	0.000483511	0.00300388	3.67261	-4.12111	-0.11453
PSAP	1.18821	0.000119642	0.00110312	7.31943	4.70495	0.948386
RLOC_00005344	-1.18794	3.22098e-06	0.000128822	4.07365	-6.26305	4.65781
ECHDC1	1.18767	2.0524e-05	0.000355734	7.39977	5.45243	2.69024
RLOC_00022068	-1.1875	2.42977e-05	0.000397964	5.49284	-5.38003	2.59971
ENSCAFP00040039624.1	1.18706	0.0065686	0.0209787	2.85923	3.01542	-2.44306
SRP19	-1.18694	4.20526e-07	4.76476e-05	4.41419	-7.19778	6.61357
ENSCAFP00040034649.1	-1.18661	0.00112657	0.00550062	2.63081	-3.76724	-0.785556
NXT1	1.18592	6.74004e-05	0.000749981	4.21694	4.94641	1.70412
SUN2	1.18587	1.03836e-05	0.000235767	6.02092	5.74701	3.40341
RLOC_00010225	-1.18497	0.0322118	0.0716548	0.97884	-2.29333	-3.52746
CTNNB1	1.1847	0.000862589	0.0045443	7.10657	3.87915	-0.983494
SLC9A3R1	-1.18445	0.000158189	0.00135424	3.0041	-4.5879	1.00259
PI16	-1.18423	0.00446404	0.0156181	2.6775	-3.18292	-2.03889
ADGRD1	-1.18367	0.00353524	0.0130686	1.93968	-3.28313	-1.75242
TIPARP	1.18349	0.000172571	0.00143836	4.52511	4.55147	0.760346
GNL2	-1.18336	7.06337e-05	0.000775368	5.72008	-4.92664	1.53501
ENSCAFP00040024302.1	-1.18306	0.00251268	0.0100754	1.77738	-3.42874	-1.44895
RAMAC	1.18306	5.33401e-06	0.000165451	5.89126	6.039	4.06751
KLK7	1.18288	0.00228722	0.0094128	8.46382	3.46865	-1.95135
REXO5	-1.18287	0.000750476	0.00410745	2.87661	-3.93741	-0.434329
MYO7A	1.18283	0.0282775	0.0648799	1.33201	2.35524	-3.47391
ENSCAFP00040001948.1	-1.1828	6.47614e-07	5.6529e-05	7.46843	-6.99509	6.12118
ENSCAFP00040001990.1	-1.18248	6.5577e-07	5.6529e-05	7.4688	-6.98925	6.10876
S100A4	1.18116	3.04588e-05	0.00045771	5.40309	5.28341	2.37626
ARHGEF15	-1.18114	0.0343612	0.0755351	1.07006	-2.26239	-3.58724
FGF12	-1.18106	0.0720127	0.135236	0.860392	-1.89416	-4.13426
GIGYF1	-1.18103	0.00435385	0.0153471	4.23752	-3.19369	-2.28253
GAL3ST4	1.18094	0.061137	0.118849	1.35763	1.97813	-4.10081
ENSCAFP00040029522.1	-1.18069	0.0006679	0.00378715	5.17246	-3.98615	-0.614049
RAPGEF2	-1.18053	4.33038e-06	0.000145392	7.79107	-6.13126	4.23074
KIAA0895L	-1.18042	0.00396987	0.0142997	1.56851	-3.2334	-1.83672
SEPTIN2	-1.18024	6.10689e-07	5.50346e-05	4.71285	-7.0225	6.24979
RPS23	1.17995	3.03443e-05	0.000457321	10.5369	5.28501	2.28101
FOXRED1	-1.17993	0.00684216	0.0216659	1.71036	-2.9976	-2.30825
ZNF710	-1.17926	2.68387e-05	0.00042432	5.6095	-5.33746	2.49389
ENSCAFP00040042412.1	-1.17907	7.88798e-05	0.000836653	6.6393	-4.88009	1.38018
HDHD5	1.17877	0.0004123	0.00266343	4.17533	4.18763	-0.0401588
RLOC_00000967	-1.17836	1.79402e-05	0.000326168	4.61655	-5.5103	2.96396
IRF8	1.17832	2.72587e-06	0.000120104	4.62781	6.33779	4.79335
RAD50	-1.17772	1.12331e-05	0.00024502	8.14354	-5.71281	3.28039
BBS9	-1.17772	8.70766e-05	0.000900917	3.7114	-4.83846	1.51441
PAX5	-1.17741	0.165443	0.260501	-1.02314	-1.43685	-4.51401
ENSCAFP00040014849.1	-1.17634	0.159003	0.252674	-0.705355	-1.46013	-4.51435
ARID5A	-1.17623	0.00122718	0.00585518	2.19652	-3.73133	-0.832044
POLRMT	-1.17539	4.82852e-05	0.00060177	2.65011	-5.08747	2.10028
DTNA	-1.17537	0.000682636	0.00384073	2.64276	-3.97703	-0.326388
ZMAT1	-1.17533	0.0426195	0.0889995	1.42695	-2.15797	-3.80696
TNC	-1.17511	7.73183e-05	0.000826706	4.23247	-4.88851	1.58016
CCDC82	-1.175	0.000568058	0.00336748	4.66783	-4.05381	-0.398174
TEX2	1.17461	0.00010488	0.00101402	5.33872	4.76024	1.16699
RLOC_00000785	1.17435	0.00600755	0.0195881	1.34677	3.05433	-2.18441
TMEM50A	1.17429	8.65493e-06	0.00021415	5.79562	5.82642	3.59373
PRKACB	-1.17417	1.14252e-06	7.18768e-05	6.32313	-6.73239	5.57961
ST5	-1.1739	0.00398948	0.0143493	1.38581	-3.23128	-1.83815
GABRE	-1.17295	0.000357021	0.00239946	3.05752	-4.24772	0.238867
PIK3CB	1.17277	3.75106e-06	0.000137583	5.45169	6.19509	4.43574
GALNT15	-1.17267	0.00432144	0.0152606	3.70605	-3.19691	-2.18581
CWC27	-1.17253	1.11558e-06	7.11344e-05	7.19991	-6.74335	5.58512
UCP2	-1.17213	0.0189359	0.0475488	2.05624	-2.54213	-3.2216
MPZL3	1.17179	0.000498444	0.00307858	3.97263	4.10841	-0.195997
ACVR2B	-1.17178	6.32948e-06	0.000181758	3.91454	-5.96358	4.01361
RLOC_00013433	-1.1715	0.00170431	0.00754989	3.14608	-3.59307	-1.23025
CCDC71L	1.17149	2.99967e-09	5.87412e-06	5.36335	9.73375	11.4023
RTN1	-1.17139	0.00230534	0.00946055	3.47252	-3.4653	-1.56034
ENSCAFP00040022401.1	1.17049	3.03612e-09	5.87412e-06	5.36289	9.727	11.3907
KLHL20	-1.17035	2.39065e-07	3.62769e-05	5.22825	-7.46689	7.15128
ENSCAFP00040020564.1	-1.17018	1.68027e-05	0.000311838	4.24182	-5.53853	3.05567
ENSCAFP00040001794.1	-1.17003	0.000470344	0.00293784	4.2638	-4.13264	-0.164985
TTC14	-1.16937	2.37736e-05	0.000393029	7.4117	-5.38937	2.54632
ENSCAFP00040034380.1	-1.16894	0.00336328	0.012559	1.98325	-3.30447	-1.71215
ENSCAFP00040034446.1	-1.16894	0.00336328	0.012559	1.98325	-3.30447	-1.71215
ENSCAFP00040034497.1	-1.16894	0.00336328	0.012559	1.98325	-3.30447	-1.71215
RBMX2	-1.16867	1.12086e-05	0.00024502	5.19724	-5.71376	3.37961
KLF3	1.16856	2.8162e-06	0.000121944	7.01174	6.32316	4.66767
CDCA3	-1.16846	4.46805e-05	0.000573913	3.22289	-5.12037	2.17755
CDC45	-1.16821	0.000460972	0.00289685	2.79201	-4.14104	0.0224113
MCF2L2	-1.1682	0.0007378	0.0040625	2.75568	-3.94454	-0.409216
RLOC_00016952	-1.16783	0.00102185	0.00512632	2.50274	-3.80817	-0.687002
NOTCH2	1.16773	3.76328e-05	0.000516956	6.52107	5.1933	2.11097
SLC1A1	1.1677	6.76716e-05	0.000751917	3.60075	4.94471	1.75636
PIF1	-1.1675	0.0240575	0.0572117	0.970952	-2.43119	-3.29605
HK2	1.16729	1.05098e-06	7.09022e-05	4.93931	6.77078	5.70973
HEMGN	-1.1669	0.136507	0.224272	1.45313	-1.54801	-4.71615
ENSCAFP00040021615.1	-1.16618	0.00589698	0.019309	1.3035	-3.06242	-2.16447
RLOC_00010365	1.16604	0.010103	0.0292837	2.59549	2.82585	-2.78374
ACSBG1	1.16573	7.45072e-05	0.000805323	5.33357	4.90412	1.50239
ADM	1.16481	0.0360151	0.0782374	1.14808	2.23977	-3.64819
RLOC_00000209	-1.16479	3.48675e-05	0.000494665	5.16247	-5.22578	2.26866
RLOC_00016647	-1.16421	0.0227747	0.054882	1.52947	-2.45674	-3.30582
SYT9	1.16403	0.0415213	0.0871886	0.621996	2.17074	-3.70422
RRM2	-1.1636	0.00725953	0.022663	1.88939	-2.97168	-2.37562
EIF1AD	1.16336	0.000650837	0.0037131	3.52585	3.99697	-0.392166
SDCCAG8	-1.16306	0.000116518	0.00108737	4.36337	-4.71606	1.1689
NAPRT	1.16304	0.000145865	0.00127266	3.4781	4.62187	1.03417
NECTIN2	1.16235	6.33596e-05	0.000718447	6.04072	4.97251	1.6166
TNNC1	-1.16203	0.0905346	0.162438	1.89034	-1.77389	-4.48962
RLOC_00009749	1.16153	0.0270985	0.0627702	0.751299	2.37534	-3.38277
LRATD1	1.16116	3.79126e-06	0.000137583	7.65107	6.19035	4.3629
FILIP1	-1.16106	0.00016833	0.0014183	3.93641	-4.56189	0.862627
KIF14	-1.16054	0.000552305	0.00330572	4.34538	-4.06556	-0.33036
RLOC_00020031	-1.16015	0.0347027	0.0760589	1.61549	-2.25764	-3.66503
NTAN1	1.16006	0.00062442	0.00360357	2.87937	4.01429	-0.275379
RLOC_00000753	-1.15967	0.00538006	0.0179932	1.92752	-3.10225	-2.12105
LTV1	-1.15925	7.89193e-05	0.000836653	6.19007	-4.87988	1.39767
NFIC	-1.1592	1.84899e-06	9.50788e-05	8.50827	-6.51282	5.07004
CORO2A	1.15836	0.00229892	0.00944588	2.30689	3.46648	-1.41118
SURF4	1.15797	5.67925e-06	0.000170508	6.02056	6.01132	3.99977
CLU	1.15754	0.000241291	0.00182092	5.59523	4.41132	0.330751
ZNF280D	-1.15661	6.05105e-06	0.000177048	6.33154	-5.98338	3.92907
NEMP2	-1.15655	2.86868e-05	0.000443571	5.21773	-5.309	2.45592
PRTG	1.15621	0.024538	0.0581088	1.26236	2.42195	-3.35068
GINS1	-1.1562	1.64021e-06	9.03458e-05	4.11631	-6.5672	5.30533
PERP	1.15597	7.49093e-06	0.000198196	10.13	5.88962	3.67107
SMPX	-1.15568	0.102391	0.178854	2.10286	-1.70767	-4.63269
NEIL1	-1.15566	0.0103855	0.0299119	1.66609	-2.81359	-2.66208
RLOC_00024674	1.15566	0.0297848	0.0676264	3.02093	2.33064	-3.83192
CNOT11	1.15537	0.000206652	0.00163236	3.63193	4.47609	0.686197
MBOAT2	1.15523	1.86042e-06	9.51189e-05	7.00531	6.51002	5.07912
RLOC_00010521	-1.15487	0.11515	0.196007	2.12864	-1.64335	-4.74191
LRRC45	-1.15471	0.00474897	0.0163561	2.17965	-3.15623	-2.03698
RLOC_00018155	-1.15458	6.27173e-05	0.00071483	3.48586	-4.97681	1.84433
UBE2H	1.15412	1.29816e-05	0.000270467	7.71107	5.65004	3.14006
FAM214B	1.15379	0.00903439	0.0268705	2.24047	2.87541	-2.62462
ELOVL7	1.15371	0.00218469	0.00909628	4.51689	3.48809	-1.68449
RLOC_00020513	1.15355	0.00315819	0.0119634	2.61013	3.33136	-1.73744
ZNF420	-1.15288	1.29324e-05	0.000270467	6.16812	-5.65169	3.18404
CAT	1.15285	9.61983e-05	0.000956914	6.28584	4.79655	1.19356
PIMREG	-1.15248	0.0431256	0.0898502	1.37477	-2.15219	-3.80447
BTF3L4	1.15246	4.01459e-06	0.000142192	5.79423	6.16489	4.35223
ULK1	1.15228	0.00213105	0.00891744	2.86589	3.49862	-1.41234
ACSM4	-1.15183	0.0166782	0.0429455	4.18619	-2.60027	-3.51734
SERINC1	1.1516	6.8107e-07	5.67136e-05	6.62049	6.97161	6.08232
CYSTM1	1.15152	0.00152414	0.00695273	4.60826	3.64017	-1.35302
ENSCAFP00040002680.1	1.15151	0.0496314	0.100549	0.962696	2.08286	-3.87915
RLOC_00006745	1.15124	0.000774257	0.00420194	3.5207	3.92436	-0.556232
PSIP1	-1.15121	5.75662e-07	5.43299e-05	7.52962	-7.05012	6.2373
AQP3	1.1511	0.000148023	0.00128713	6.92473	4.61572	0.747947
RLOC_00005742	-1.15062	0.0588649	0.115214	0.832799	-1.99733	-3.97972
ATR	-1.15035	0.000978032	0.0049649	5.49477	-3.82654	-1.01558
CITED4	1.15015	0.0205831	0.0507345	3.68833	2.50367	-3.64029
SMYD2	-1.14914	7.08223e-06	0.000192627	5.92304	-5.91422	3.79018
VSIG10L	1.14907	0.000119662	0.00110312	3.25538	4.70488	1.24119
PTGES	1.14879	0.00069691	0.00389589	3.11987	3.96838	-0.404985
C9ORF152	-1.14873	0.0361025	0.0783726	1.33235	-2.2386	-3.65681
SLC35D1	-1.14868	2.35261e-06	0.000107415	4.90337	-6.40399	4.92828
SCN8A	-1.14797	0.00364065	0.0133848	1.57361	-3.27054	-1.76276
OGFOD3	-1.14794	0.0304369	0.0686238	1.16552	-2.32035	-3.50063
INPP5E	-1.14793	0.000618427	0.00358368	2.86653	-4.01832	-0.255936
RHOQ	1.14748	2.32804e-06	0.000106924	7.79454	6.40872	4.84587
DAGLA	-1.14739	0.000568999	0.00337173	2.08296	-4.05312	-0.145885
ATXN7L2	-1.14655	0.0348923	0.0763341	1.24577	-2.25502	-3.62097
RAB11FIP5	1.14638	0.000293001	0.00210347	3.70669	4.33022	0.343943
SMC6	-1.14541	8.80463e-07	6.55183e-05	8.50825	-6.85244	5.80747
GANC	-1.14536	3.65468e-05	0.000507784	5.13701	-5.20575	2.22414
POP4	1.14519	0.00505336	0.0171226	2.57065	3.12938	-2.15974
TBC1D9	1.14516	0.00183085	0.00796008	3.41028	3.56283	-1.35164
FANCI	-1.14503	4.17649e-05	0.000550725	4.08461	-5.14902	2.18816
ZBTB47	-1.14491	2.06635e-06	0.000100473	8.06848	-6.46252	4.96301
CEP135	-1.1449	0.000164069	0.00139225	5.47934	-4.57262	0.724622
CHM	-1.14466	4.81958e-06	0.000157595	5.44772	-6.08383	4.19384
RECK	-1.14455	2.23528e-06	0.000103277	4.33907	-6.42704	5.00221
LSR	1.14452	0.00248433	0.0100032	2.6992	3.43356	-1.52937
RLOC_00028347	-1.14442	0.631581	0.724871	4.08714	-0.486577	-6.37831
HPS3	1.14418	0.000841136	0.00445707	2.79704	3.88969	-0.542819
LSAMP	-1.14408	0.00134034	0.00628378	3.50245	-3.69425	-1.05431
PCSK6	1.14406	0.00135059	0.00632316	2.68209	3.69105	-0.966445
RLOC_00025599	-1.14385	1.61127e-05	0.000302496	4.14376	-5.55661	3.10224
HOXC12	-1.14369	0.0105967	0.0303902	2.12522	-2.80463	-2.72903
PRICKLE3	-1.14353	0.000106262	0.00102284	3.47144	-4.75474	1.34366
MBP	-1.14351	0.0384848	0.0822631	2.33053	-2.2077	-3.87277
NOSIP	-1.14324	3.27147e-05	0.000477201	4.10886	-5.25293	2.4214
TMEM8B	-1.14278	0.00434282	0.0153186	1.55596	-3.19478	-1.91281
SMTN	-1.14232	5.70547e-08	1.87892e-05	4.85447	-8.17148	8.54493
SHROOM3	1.14212	0.00173279	0.00765134	2.54578	3.58607	-1.18161
C15orf62	1.14193	4.72414e-05	0.000592317	3.51625	5.09673	2.10521
ENSCAFP00040000003.1	-1.1418	1.8236e-05	0.000328587	5.40313	-5.50326	2.8868
MARS2	-1.14078	0.000113152	0.00106921	5.98808	-4.72836	1.05382
RLOC_00005572	1.14044	0.00274071	0.0107858	1.95134	3.3918	-1.53937
CP	-1.14009	0.00415437	0.0148126	2.47406	-3.21388	-1.95133
RPGRIP1L	-1.13983	0.000484342	0.00300708	3.89525	-4.12039	-0.146486
CANT1	-1.13969	0.0209415	0.0514333	2.18048	-2.49569	-3.33469
DNM3	-1.13949	0.00277543	0.0108851	1.80999	-3.38644	-1.53646
LRP5	-1.13874	0.00101127	0.00508525	2.18087	-3.81253	-0.659544
ZNF37A	-1.138	1.49027e-05	0.000293193	6.14735	-5.59032	3.04458
BLM	-1.13658	0.000235979	0.00179483	3.04034	-4.42062	0.62644
CFB	-1.13623	0.106704	0.184491	1.04194	-1.6852	-4.45731
ENSCAFP00040022256.1	-1.13623	0.106704	0.184491	1.04194	-1.6852	-4.45731
HECW1	-1.13612	0.0371642	0.0801375	0.613878	-2.22461	-3.61055
F2RL2	1.13574	0.00493279	0.0168245	2.15986	3.13982	-2.0801
DLGAP5	-1.13551	0.00036379	0.00243019	5.34313	-4.23988	-0.040677
HSD17B6	1.1355	0.00789205	0.0241632	1.67355	2.93501	-2.4384
ENSCAFP00040022816.1	1.13452	0.0509536	0.10277	0.517654	2.06978	-3.85034
ANAPC5	-1.13417	3.37839e-05	0.000485309	4.90301	-5.23923	2.32081
ENSCAFP00040007545.1	1.134	0.327648	0.441254	1.57422	1.00214	-5.38235
SPINT1	1.13343	0.000677974	0.00382144	3.87037	3.9799	-0.478466
RLOC_00003555	-1.13323	0.00610839	0.0198292	1.38521	-3.04709	-2.19619
ENSCAFP00040026817.1	-1.13305	0.0108083	0.0308199	1.6745	-2.79582	-2.69599
BACE2	1.13289	0.000167184	0.00141403	4.88186	4.56474	0.751691
DCAF17	1.13239	2.95202e-07	4.15375e-05	6.3206	7.36584	6.91503
COL4A4	-1.13235	0.00541191	0.0180762	2.51678	-3.09969	-2.19697
TCERG1	-1.13234	3.59563e-06	0.000135643	8.017	-6.21394	4.41305
TICRR	-1.13218	0.0898743	0.161565	1.7389	-1.77779	-4.4562
PPP2R1B	1.13203	0.000376967	0.0024924	6.89974	4.22503	-0.16956
ENSCAFP00040029446.1	-1.1318	0.000659791	0.0037545	5.25096	-3.99126	-0.611645
CHST9	1.13148	0.000759516	0.00414813	2.57442	3.9324	-0.428897
STARD9	-1.1311	0.00115506	0.00560791	3.13398	-3.75676	-0.865706
FBXW7	-1.13104	3.93514e-05	0.000531485	7.66503	-5.17431	2.04299
RLOC_00005529	1.13101	6.24125e-05	0.000712931	4.00176	4.97887	1.79794
BMP2	1.1307	1.58978e-06	8.8513e-05	4.93892	6.58141	5.30458
ANK2	-1.1303	5.79927e-05	0.000683627	6.47408	-5.00991	1.68899
TGM1	1.13021	2.84303e-05	0.000441812	3.86082	5.31283	2.56764
ENSCAFP00040010115.1	-1.12966	0.00358568	0.0132172	2.33117	-3.27706	-1.80201
ENSCAFP00040010137.1	-1.12966	0.00358568	0.0132172	2.33117	-3.27706	-1.80201
SMCO4	1.1294	0.000127792	0.00115255	4.00899	4.67731	1.10631
MGRN1	1.12878	9.43502e-05	0.000947465	4.49783	4.80471	1.3493
NDUFV2	-1.12823	3.90232e-06	0.000139171	8.98992	-6.1775	4.32423
MYOM1	-1.12823	0.0105698	0.0303217	3.51458	-2.80577	-2.97751
SYNPO2L	-1.12793	0.0281565	0.0646348	1.64828	-2.35727	-3.49797
ENSCAFP00040026864.1	1.12785	0.000448496	0.00283803	3.87706	4.1525	-0.0840538
LMNTD2	-1.12785	0.0165745	0.0427352	0.973051	-2.60312	-2.9994
HIPK3	1.12773	2.93723e-06	0.000125241	6.98002	6.30431	4.62637
AGTRAP	1.12751	0.000133296	0.00118572	3.1306	4.65963	1.14812
ENSCAFP00040010132.1	1.12751	0.000133296	0.00118572	3.1306	4.65963	1.14812
C1orf141	-1.12742	4.47285e-06	0.000148883	4.66872	-6.1169	4.31374
PNN	-1.12697	1.09987e-07	2.41634e-05	7.47621	-7.84463	7.87794
GTF2B	1.12687	0.00142327	0.00659166	4.04597	3.669	-1.20995
ENSCAFP00040037923.1	-1.12673	4.16879e-06	0.00014425	4.91321	-6.14814	4.36748
MPDZ	-1.12563	3.22266e-05	0.000473607	6.47492	-5.25934	2.26925
ENSCAFP00040020954.1	-1.12423	0.00441461	0.015507	1.54424	-3.18772	-1.92654
TBC1D24	-1.12418	0.000107356	0.00102826	2.76748	-4.75044	1.36894
RLOC_00020126	-1.12368	0.0016367	0.00732161	3.15129	-3.61014	-1.19543
PHETA1	-1.12284	0.0517302	0.103769	1.31459	-2.06224	-3.94588
PLP1	1.12272	0.00684729	0.0216733	3.82738	2.99727	-2.6576
THSD1	1.12272	0.0133431	0.0362287	2.98468	2.70141	-3.10726
RPS6KB2	1.12266	0.000158494	0.00135534	4.97674	4.58709	0.794784
BLES03	1.12236	0.000421898	0.00271247	2.88077	4.17802	0.089097
C11ORF68	1.12236	0.000421898	0.00271247	2.88077	4.17802	0.089097
CK068	1.12236	0.000421898	0.00271247	2.88077	4.17802	0.089097
IDI1	1.12232	0.000258732	0.00192254	6.05544	4.38217	0.232506
PAPPA2	-1.12223	0.00415926	0.0148208	2.85533	-3.21337	-2.00742
C15orf61	1.12158	0.0036601	0.0134467	2.09401	3.26826	-1.80807
ANGPTL6	1.1213	0.0168461	0.043313	0.751532	2.5957	-3.00702
ENSCAFP00040040159.1	-1.12082	0.0310534	0.0697294	2.99401	-2.3108	-3.84117
OTUD1	1.12081	0.00157731	0.00712417	4.67802	3.62572	-1.39539
ANKRD42	-1.12078	1.56087e-05	0.000297077	7.6921	-5.57033	2.95897
FHOD1	-1.12058	0.0181469	0.04591	1.39773	-2.56167	-3.10489
RLOC_00010323	-1.12038	0.0423487	0.0885535	2.0535	-2.16109	-3.9116
DUSP28	1.12037	0.0373142	0.0803938	0.895588	2.22266	-3.64817
TRIL	-1.12027	0.00108852	0.0053588	4.44291	-3.78166	-0.994677
HJV	-1.12004	0.159871	0.253742	-0.0132247	-1.45695	-4.5895
ENSCAFP00040029364.1	-1.11957	0.000652205	0.00371954	5.25788	-3.99609	-0.601431
ENSCAFP00040010180.1	1.11954	0.000147456	0.00128437	3.13464	4.61732	1.05269
STXBP3	-1.1187	1.38719e-07	2.65074e-05	8.1747	-7.73072	7.6437
PDXDC1	1.11824	3.99354e-07	4.76476e-05	6.04462	7.2222	6.62281
ENSCAFP00040017153.1	-1.1181	0.0208781	0.0513102	1.85384	-2.49709	-3.27515
CCDC28A	1.11779	2.64406e-05	0.000420803	4.15657	5.34385	2.61483
ENSCAFP00040034885.1	1.11751	0.000190717	0.00154632	2.70451	4.50964	0.837389
NEMF	-1.11737	2.43232e-05	0.000397964	7.33407	-5.37958	2.52484
ART3	1.11715	0.00963033	0.0281474	1.65658	2.84713	-2.6091
NT5E	-1.11622	5.15214e-06	0.000162307	5.47957	-6.05432	4.12616
NMT1	-1.11589	0.000620207	0.00358996	2.7326	-4.01712	-0.24611
CDK14	-1.11576	3.10152e-05	0.000463371	6.28979	-5.27568	2.31414
RLOC_00027135	1.11571	0.024171	0.0574243	0.999618	2.42899	-3.312
METTL25	-1.11535	0.0001351	0.00119764	6.27399	-4.654	0.86404
RTN2	-1.11444	0.073102	0.136933	0.118191	-1.88638	-4.06938
ADAMTS18	-1.11387	0.00174355	0.00768196	3.97595	-3.58346	-1.3761
SCAMP2	1.11376	0.000167712	0.0014154	4.82952	4.56342	0.754421
CSPP1	-1.11348	3.26465e-05	0.000476701	7.09973	-5.25382	2.23828
DERPC	1.11319	0.000103777	0.00100706	5.23842	4.76468	1.18427
CLCN4	1.11256	5.53345e-05	0.000661364	2.71494	5.02976	1.98124
TTC5	1.11242	0.00740499	0.0230011	1.71999	2.96298	-2.38896
RLOC_00020122	-1.11238	0.050401	0.101842	2.30403	-2.07521	-4.10712
SPTLC3	1.11232	1.99766e-05	0.000349377	5.9526	5.46405	2.7594
MFSD11	1.11172	4.23064e-05	0.000555874	3.94397	5.14354	2.17836
RPF1	-1.11129	2.3183e-05	0.000385007	7.04708	-5.40015	2.5784
RGS12	-1.1108	2.08231e-07	3.30415e-05	5.57983	-7.5334	7.27808
EXOG	-1.11069	0.000227399	0.00175042	3.97513	-4.4361	0.566924
ENSCAFP00040031197.1	1.11064	1.20162e-07	2.47982e-05	6.11759	7.8011	7.80556
CHTF8	1.1105	0.000105258	0.00101559	5.23981	4.75873	1.17023
[truncated: 13,480 more rows]
