# Supplementary material for: An SNN retrocopy insertion upstream of GPR22 is associated with dark red coat color in Poodles
Source: G3 (Bethesda). 2022 Sep 1;12(11):jkac227. doi: 10.1093/g3journal/jkac227 (PMC9635648; doi:10.1093/g3journal/jkac227)
Supplement: jkac227_Supplementary_Table_S4 [file jkac227_supplementary_table_s4.xlsx]

## Sheet: Sheet1
Supplemental Table 4: Description of Illumina sequencing data used in this study
Run	BioSample	Library Name	Sequencing Type	LibrarySource	Phenotype
SRR20029140	SAMN29585344	D00871	WGS	GENOMIC	White
SRR20029141	SAMN29585343	D00870	WGS	GENOMIC	White
SRR20029142	SAMN29585342	D00868	WGS	GENOMIC	White
SRR20029144	SAMN29585340	D00477	WGS	GENOMIC	Apricot
SRR20029145	SAMN29585339	D00285	WGS	GENOMIC	White
SRR20029138	SAMN29585346	D01176	WGS	GENOMIC	Red
SRR20029146	SAMN29585338	D00269	WGS	GENOMIC	White
SRR20029139	SAMN29585345	D00920	WGS	GENOMIC	White
SRR20029143	SAMN29585341	D00817	WGS	GENOMIC	White
SRR18899319	SAMN27740691	E724	Tagseq	TRANSCRIPTOMIC	White
SRR18899324	SAMN27740686	E719	Tagseq	TRANSCRIPTOMIC	White
SRR18899325	SAMN27740685	E718	Tagseq	TRANSCRIPTOMIC	White
SRR18899308	SAMN27740683	E537	Tagseq	TRANSCRIPTOMIC	Red
SRR18899312	SAMN27740679	E433	Tagseq	TRANSCRIPTOMIC	Red
SRR18899323	SAMN27740687	E720	Tagseq	TRANSCRIPTOMIC	White
SRR18899316	SAMN27740679	E433	RNAseq	TRANSCRIPTOMIC	Red
SRR18899326	SAMN27740676	E422	Tagseq	TRANSCRIPTOMIC	Red
SRR18899313	SAMN27740678	E428	Tagseq	TRANSCRIPTOMIC	Red
SRR18899314	SAMN27740683	E537	RNAseq	TRANSCRIPTOMIC	Red
SRR18899318	SAMN27740675	E350	RNAseq	TRANSCRIPTOMIC	White
SRR18899327	SAMN27740675	E350	Tagseq	TRANSCRIPTOMIC	White
SRR18899315	SAMN27740677	E424	Tagseq	TRANSCRIPTOMIC	Red
SRR18899307	SAMN27740684	E717	Tagseq	TRANSCRIPTOMIC	White
SRR18899309	SAMN27740682	E441	Tagseq	TRANSCRIPTOMIC	Red
SRR18899311	SAMN27740680	E437	Tagseq	TRANSCRIPTOMIC	Red
SRR18899310	SAMN27740681	E440	Tagseq	TRANSCRIPTOMIC	Red
SRR18899317	SAMN27740678	E428	RNAseq	TRANSCRIPTOMIC	Red
SRR18899320	SAMN27740690	E723	Tagseq	TRANSCRIPTOMIC	White
SRR18899321	SAMN27740689	E722	Tagseq	TRANSCRIPTOMIC	White
SRR18899322	SAMN27740688	E721	Tagseq	TRANSCRIPTOMIC	White
